# Supplementary material for: De novo transcriptome assembly of the grapevine phylloxera allows identification of genes differentially expressed between leaf- and root-feeding forms
Source: BMC Genomics. 2016 Mar 11;17:219. doi: 10.1186/s12864-016-2530-8 (PMC4787006; doi:10.1186/s12864-016-2530-8)
Supplement: Additional file 1: — Primer sequences used for qRT-PCR. (XLSX 9 kb) [file 12864_2016_2530_MOESM1_ESM.xlsx]

## Sheet: Feuil1
Additional File 1: Primer sequences used for qRT-PCR
ATP-synthase-like -F1	TCTTGCCAGGCCAATCAGTA
ATP-synthase-like -R1	CCTGATCCGGCAATTCCTAC
transladolase-like -F1	CCTTTGAAAGACCCTGGTGTC
transladolase-like -R1	TGAGCAAGTCACATCCAGCT
apyrase-1-F1	GGTGCACCAACCAAAGTTGAA
apyrase-2-F1	GGTGCACCAACTGAAAAACCA
apyrase-1/2-R1	TCGATGGAACCATCAGCTCC
Take out-F1	TGCTGCTCCTCCTTCAACAA
Take out-R1	CGGTTCAAGTGGTGGAATCC
Trypsin-like serine protease-F1	AAGTGGCTGGCAAAATGTGT
Trypsin-like serine protease -R1	AGCCTCCACAAGTCCAATCA
