# Supplementary material for: De novo transcriptome assembly of the grapevine phylloxera allows identification of genes differentially expressed between leaf- and root-feeding forms
Source: BMC Genomics. 2016 Mar 11;17:219. doi: 10.1186/s12864-016-2530-8 (PMC4787006; doi:10.1186/s12864-016-2530-8)
Supplement: Additional file 5: — Expression statistics and annotation information for each contig. Contig name, size (in bp), raw number of reads for each library (GA1, GA2, RA1, RA2), GO annotation (first line of the BLAST2GO output), blastx on nr (accession of the first hit, percent of identity, description), OMCL clustering in the pairwise comparison with the pea aphid genome (number of genes in the gene family, number of species, number of pea aphid genes and number of phylloxera genes). (ODS 4225 kb) [file 12864_2016_2530_MOESM5_ESM.ods]

## Sheet: Feuille1
order	contig	size	GA1	GA2	RA1	RA2	GO annotation	Best hit accession	%identity	Description	nbgenes	nbspecies	dv	api
1	comp0_c0_seq1	244	3	0	2	8
2	comp2_c0_seq1	202	0	2	3	5	GO:0043170 PREDICTED: hypothetical protein LOC100166494 [Acyrthosiphon pisum]	XP_001945302.2	68.75	PREDICTED: hypothetical protein LOC100166494 [Acyrthosiphon pisum]
3	comp2_c1_seq1	263	1	2	7	8	GO:0003964 retrotransposon unclassified	EFN74247.1	40.54054054	Retrovirus-related Pol polyprotein from transposon 17.6 [Camponotus floridanus]
4	comp3_c0_seq1	209	2	1	6	2
5	comp5_c0_seq1	410	2	5	3	2
6	comp5_c1_seq1	253	0	1	0	3
7	comp6_c0_seq1	364	1	4	12	3
8	comp6_c1_seq1	342	2	2	8	4
9	comp8_c0_seq1	560	1	4	0	10
10	comp8_c1_seq1	446	3	0	6	11
11	comp9_c0_seq1	517	0	0	14	14
12	comp10_c0_seq1	234	2	2	2	0
13	comp10_c1_seq1	232	0	6	4	2
14	comp12_c0_seq1	265	2	0	3	6
15	comp12_c0_seq2	216	1	1	7	1
16	comp13_c0_seq1	348	0	2	4	7
17	comp13_c1_seq1	395	1	3	3	5
18	comp14_c0_seq1	386	1	5	7	4
19	comp14_c1_seq1	638	11	5	4	9
20	comp15_c0_seq1	598	5	7	3	10
21	comp16_c0_seq1	395	0	1	9	2
22	comp16_c1_seq1	265	0	1	2	5
23	comp17_c0_seq1	332	3	0	6	2
24	comp18_c0_seq1	278	2	0	3	5
25	comp19_c0_seq1	2101	4	2	54	50
26	comp20_c0_seq1	593	7	3	10	9
27	comp20_c1_seq1	293	11	0	0	3
28	comp26_c0_seq1	1231	4	5	11	3
29	comp26_c1_seq1	687	5	3	6	6
30	comp27_c0_seq1	319	1	0	2	5
31	comp28_c0_seq1	432	2	2	6	6
32	comp28_c1_seq1	202	0	3	3	2
33	comp29_c0_seq1	367	5	4	3	2
34	comp30_c0_seq1	622	4	2	11	11
35	comp30_c1_seq1	446	5	0	5	10
36	comp31_c0_seq1	384	4	8	2	6
37	comp33_c0_seq1	297	4	8	3	2		XP_003245304.1	42.85714286	PREDICTED: hypothetical protein LOC100575091 [Acyrthosiphon pisum]
38	comp33_c1_seq1	287	7	1	3	2		XP_003241465.1	38.70967742	PREDICTED: hypothetical protein LOC100572060 [Acyrthosiphon pisum]
39	comp34_c0_seq1	261	2	8	1	4
40	comp34_c1_seq1	327	1	1	2	4
41	comp35_c0_seq1	488	4	2	5	9
42	comp35_c1_seq1	383	2	1	3	11
43	comp36_c0_seq1	250	0	2	6	3
44	comp36_c1_seq1	387	2	2	2	4
45	comp37_c0_seq1	922	14	10	17	10
46	comp38_c0_seq1	411	1	12	2	4
47	comp38_c1_seq1	364	3	10	0	3
48	comp39_c0_seq1	633	2	8	7	14
49	comp40_c0_seq1	321	0	1	6	2
50	comp40_c0_seq2	220	2	0	4	1
51	comp41_c1_seq1	680	1	6	5	21		XP_001950797.2	41.76706827	PREDICTED: zinc finger BED domain-containing protein 5-like [Acyrthosiphon pisum]	3	2	1	2
52	comp42_c0_seq1	277	1	1	0	2
53	comp43_c0_seq1	346	4	6	4	11
54	comp43_c1_seq1	436	3	4	2	7
55	comp45_c0_seq1	256	0	3	2	5		XP_003243437.1	77.64705882	PREDICTED: hypothetical protein LOC100572891 [Acyrthosiphon pisum]
56	comp46_c0_seq1	575	6	5	6	9
57	comp47_c0_seq1	503	6	6	4	10
58	comp47_c1_seq1	393	0	5	2	10
59	comp48_c0_seq1	315	3	2	5	1
60	comp48_c1_seq1	235	1	1	4	1
61	comp49_c0_seq1	281	6	4	1	5
62	comp51_c0_seq1	459	0	4	0	5
63	comp52_c0_seq1	318	0	3	6	10
64	comp53_c0_seq1	372	2	7	4	3
65	comp53_c1_seq1	244	3	3	6	1
66	comp54_c0_seq1	312	4	0	11	2
67	comp54_c1_seq1	233	4	0	5	2
68	comp55_c0_seq1	1635	10	6	11	6
69	comp55_c1_seq1	498	2	7	2	2
70	comp59_c0_seq1	340	4	2	4	3	GO:0003777 dynein heavy chain	XP_001947345.2	87.5	PREDICTED: dynein heavy chain 17, axonemal-like [Acyrthosiphon pisum]
71	comp59_c1_seq1	508	4	2	4	2	GO:0003777 dynein heavy chain axonemal-like	XP_001950250.2	81.65680473	PREDICTED: dynein beta chain, ciliary-like [Acyrthosiphon pisum]
72	comp60_c0_seq1	302	4	0	7	6
73	comp62_c0_seq1	367	2	2	8	4
74	comp63_c0_seq1	271	5	2	2	7
75	comp64_c0_seq1	219	0	1	4	1
76	comp64_c1_seq1	842	2	1	21	12
77	comp65_c0_seq1	244	0	0	3	7
78	comp67_c0_seq1	353	4	8	4	4
79	comp67_c1_seq1	1012	15	14	8	8		EFA13346.1	37.22627737	hypothetical protein TcasGA2_TC002325 [Tribolium castaneum]
80	comp68_c0_seq1	534	4	12	7	9
81	comp68_c1_seq1	239	0	0	4	7
82	comp69_c0_seq1	269	3	10	1	0
83	comp70_c0_seq1	238	0	2	2	0
84	comp71_c0_seq1	553	6	2	2	7		XP_003243437.1	58.97435897	PREDICTED: hypothetical protein LOC100572891 [Acyrthosiphon pisum]
85	comp72_c0_seq1	572	0	0	20	5
86	comp73_c0_seq1	438	5	0	10	16
87	comp73_c1_seq1	781	8	4	14	14
88	comp74_c0_seq1	307	8	5	1	4		XP_002167847.2	52.04081633	PREDICTED: uncharacterized protein LOC100201359 [Hydra magnipapillata]	2	1	2	0
89	comp74_c1_seq1	773	8	11	10	14		XP_004206181.1	56.81818182	PREDICTED: uncharacterized protein LOC101234635 [Hydra magnipapillata]	2	2	1	1
90	comp75_c0_seq1	299	1	0	6	5
91	comp75_c1_seq1	298	5	2	5	3
92	comp76_c0_seq1	243	0	0	6	6		XP_004211251.1	44.30379747	PREDICTED: uncharacterized protein LOC101234878 [Hydra magnipapillata]
93	comp76_c1_seq1	333	2	2	3	11		XP_003742325.1	56	PREDICTED: uncharacterized protein LOC100904897 [Metaseiulus occidentalis]
94	comp77_c0_seq1	496	2	2	8	0
95	comp77_c0_seq2	317	4	1	2	2
96	comp78_c0_seq1	339	0	1	6	0
97	comp78_c1_seq1	211	0	1	3	0
98	comp79_c0_seq1	525	9	6	4	7		XP_004210389.1	68.29268293	PREDICTED: EPM2A-interacting protein 1-like [Hydra magnipapillata]
99	comp79_c0_seq2	205	1	1	4	0
100	comp80_c0_seq1	574	10	3	5	7		XP_003242007.1	38.12154696	PREDICTED: hypothetical protein LOC100575720 [Acyrthosiphon pisum]	4	2	1	3
101	comp81_c0_seq1	345	4	8	3	0
102	comp82_c0_seq1	442	2	0	10	1
103	comp82_c0_seq2	212	1	2	0	2
104	comp83_c0_seq1	231	0	0	2	6
105	comp83_c1_seq1	461	2	0	10	10
106	comp84_c0_seq1	227	4	1	5	3
107	comp84_c1_seq1	267	1	0	5	5
108	comp85_c0_seq1	220	2	2	2	0
109	comp85_c1_seq1	435	4	2	1	2
110	comp87_c0_seq1	1609	20	16	25	18
111	comp88_c0_seq1	304	0	2	3	2
112	comp90_c0_seq1	341	2	4	3	3
113	comp90_c1_seq1	397	2	3	7	1
114	comp91_c0_seq1	697	4	4	9	12
115	comp92_c0_seq1	372	0	2	5	6
116	comp94_c0_seq1	237	0	0	2	5
117	comp94_c0_seq2	237	0	0	3	5
118	comp95_c0_seq1	296	0	0	6	2
119	comp97_c0_seq1	442	6	0	6	2
120	comp98_c0_seq1	317	0	1	3	12
121	comp98_c1_seq1	349	0	0	3	12
122	comp99_c0_seq1	224	0	1	3	1
123	comp100_c0_seq1	536	5	10	5	4
124	comp100_c1_seq1	237	1	2	3	1
125	comp101_c0_seq1	459	6	0	4	2
126	comp103_c0_seq1	847	10	6	10	13
127	comp104_c0_seq1	402	0	4	5	8
128	comp105_c0_seq1	373	4	0	10	12
129	comp106_c0_seq1	240	2	1	5	0
130	comp108_c0_seq1	367	7	3	0	1
131	comp108_c1_seq1	1140	13	9	17	16
132	comp109_c0_seq1	696	11	7	6	11
133	comp110_c0_seq1	423	2	0	8	5
134	comp110_c1_seq1	503	0	2	6	9
135	comp112_c0_seq1	288	2	0	1	2
136	comp112_c1_seq1	223	2	0	5	0
137	comp113_c0_seq1	298	1	0	3	5
138	comp114_c0_seq1	256	1	3	2	3
139	comp118_c0_seq1	705	10	2	4	7
140	comp119_c0_seq1	1035	6	10	10	8
141	comp121_c0_seq1	280	2	5	9	3
142	comp121_c1_seq1	249	3	1	4	1
143	comp122_c0_seq1	305	0	1	8	3
144	comp122_c1_seq1	215	1	0	4	2
145	comp123_c0_seq1	272	3	2	2	5
146	comp124_c0_seq1	263	2	0	9	6
147	comp124_c1_seq1	226	0	3	8	1
148	comp126_c0_seq1	255	6	2	1	2
149	comp126_c1_seq1	499	6	4	2	9
150	comp129_c0_seq1	264	2	0	4	10
151	comp130_c0_seq1	469	4	4	1	5
152	comp130_c1_seq1	227	0	0	6	1
153	comp131_c0_seq1	281	0	0	2	0
154	comp131_c1_seq1	508	0	2	4	4
155	comp132_c0_seq1	399	6	1	1	4
156	comp134_c0_seq1	281	5	0	3	2
157	comp134_c1_seq1	853	9	5	13	11
158	comp136_c0_seq1	729	14	3	10	4
159	comp137_c0_seq1	266	7	4	0	1
160	comp137_c1_seq1	656	8	4	7	7
161	comp138_c0_seq1	549	0	3	8	9
162	comp138_c1_seq1	492	5	1	2	4
163	comp139_c0_seq1	589	11	6	9	5
164	comp140_c0_seq1	271	1	0	11	2
165	comp141_c0_seq1	208	0	0	5	4
166	comp141_c1_seq1	311	0	2	3	6
167	comp142_c0_seq1	348	4	2	2	4
168	comp142_c1_seq1	316	5	0	3	3
169	comp143_c0_seq1	482	9	0	7	6
170	comp143_c1_seq1	266	3	4	1	4
171	comp144_c0_seq1	257	4	1	4	5
172	comp145_c0_seq1	274	0	1	4	4
173	comp145_c1_seq1	273	0	3	4	2
174	comp147_c0_seq1	455	5	4	2	5
175	comp148_c0_seq1	324	2	3	0	4
176	comp149_c0_seq1	860	4	11	10	17
177	comp150_c0_seq1	224	1	1	1	0
178	comp150_c1_seq1	250	1	1	5	2
179	comp152_c0_seq1	214	2	0	0	2
180	comp153_c0_seq1	614	9	5	6	8
181	comp155_c0_seq1	496	2	1	7	8
182	comp156_c0_seq1	352	2	0	9	2
183	comp156_c1_seq1	459	4	5	4	2
184	comp157_c0_seq1	488	5	0	4	6
185	comp157_c1_seq1	222	3	0	2	1
186	comp158_c0_seq1	375	2	0	11	7
187	comp160_c0_seq1	511	4	0	4	9
188	comp160_c1_seq1	249	4	0	2	4
189	comp161_c0_seq1	941	7	4	7	9
190	comp162_c0_seq1	490	5	2	0	11
191	comp162_c1_seq1	325	3	4	0	3
192	comp163_c0_seq1	329	0	9	0	0
193	comp164_c0_seq1	770	8	2	8	22
194	comp165_c0_seq1	520	3	10	9	9		XP_003243583.1	40	PREDICTED: RNA-directed DNA polymerase from mobile element jockey-like [Acyrthosiphon pisum]
195	comp167_c0_seq1	314	3	1	4	8
196	comp167_c1_seq1	204	1	1	1	5
197	comp168_c0_seq1	318	5	1	3	6
198	comp168_c1_seq1	383	3	0	3	0
199	comp169_c0_seq1	245	2	0	2	1
200	comp170_c0_seq1	244	3	2	4	0
201	comp171_c0_seq1	373	0	5	5	2
202	comp171_c0_seq2	219	3	2	0	2
203	comp172_c0_seq1	601	7	4	1	2
204	comp172_c1_seq1	551	6	0	8	5
205	comp173_c0_seq1	523	2	5	5	8
206	comp174_c0_seq1	380	6	1	0	1
207	comp174_c1_seq1	284	3	3	2	3
208	comp175_c0_seq1	486	1	4	2	6
209	comp175_c1_seq1	344	3	2	0	0
210	comp176_c1_seq1	522	0	2	1	0
211	comp177_c0_seq1	338	10	1	6	2
212	comp177_c1_seq1	307	14	0	2	0
213	comp180_c0_seq1	600	2	3	6	17
214	comp181_c0_seq1	302	2	4	3	6
215	comp181_c1_seq1	485	0	0	7	3
216	comp182_c0_seq1	562	0	1	12	5
217	comp182_c1_seq1	323	0	1	5	6
218	comp184_c0_seq1	451	1	8	4	1
219	comp186_c0_seq1	284	3	1	2	0
220	comp186_c1_seq1	871	11	3	7	11
221	comp189_c0_seq1	231	3	0	5	0	GO:0003723 reverse transcriptase	XP_002136524.1	62.5	GA23346 [Drosophila pseudoobscura pseudoobscura]
222	comp189_c1_seq1	371	5	5	5	0	GO:0005488 reverse transcriptase	EFA12292.1	48.71794872	hypothetical protein TcasGA2_TC016244 [Tribolium castaneum]
223	comp193_c0_seq1	442	0	0	5	3
224	comp194_c0_seq1	319	0	1	4	4
225	comp194_c1_seq1	778	2	2	17	16
226	comp195_c0_seq1	262	2	2	0	4
227	comp195_c1_seq1	296	0	2	3	7
228	comp197_c0_seq1	512	8	3	2	9
229	comp198_c0_seq1	210	0	0	2	7
230	comp202_c0_seq1	377	2	1	2	2
231	comp202_c0_seq2	201	0	0	1	1
232	comp203_c0_seq1	228	1	0	5	9
233	comp204_c0_seq1	687	5	3	14	6
234	comp204_c0_seq2	350	1	0	0	1
235	comp205_c0_seq1	206	0	0	2	1
236	comp206_c0_seq1	325	2	14	3	0
237	comp207_c0_seq1	544	6	2	4	0
238	comp207_c1_seq1	303	4	1	2	2
239	comp209_c0_seq1	320	2	2	4	0
240	comp209_c0_seq2	231	0	0	4	6
241	comp211_c0_seq1	446	4	0	8	4
242	comp213_c0_seq1	448	0	0	4	1
243	comp214_c0_seq1	430	0	2	2	9
244	comp218_c0_seq1	320	5	0	4	5
245	comp219_c0_seq1	277	3	1	2	4
246	comp220_c0_seq1	435	1	4	3	2
247	comp220_c1_seq1	620	15	4	3	0
248	comp222_c0_seq1	318	1	0	5	5
249	comp222_c1_seq1	719	7	6	6	13
250	comp223_c0_seq1	323	4	0	2	1
251	comp230_c0_seq1	329	2	4	2	6
252	comp230_c1_seq1	354	3	2	4	5
253	comp231_c0_seq1	376	9	0	0	0	GO:0006950 abscisic stress ripening	XP_002265590.2	94.4	PREDICTED: uncharacterized protein LOC100250281 isoform 1 [Vitis vinifera]
254	comp231_c1_seq1	302	8	0	0	0	GO:0006950 abscisic stress ripening	CBI18220.3	100	unnamed protein product [Vitis vinifera]
255	comp234_c0_seq1	466	6	2	6	4
256	comp235_c0_seq1	350	1	6	2	7
257	comp235_c1_seq1	303	6	0	4	2
258	comp237_c0_seq1	243	2	0	4	3
259	comp239_c0_seq1	1298	12	3	22	38
260	comp239_c1_seq1	258	5	1	3	2
261	comp243_c0_seq1	267	3	3	3	4
262	comp244_c0_seq1	309	0	5	7	3
263	comp250_c0_seq1	476	5	0	10	11
264	comp251_c0_seq1	314	0	0	10	1
265	comp251_c1_seq1	302	0	2	9	2
266	comp254_c0_seq1	231	2	0	9	1
267	comp257_c0_seq1	257	2	1	5	1
268	comp257_c1_seq1	382	0	6	4	0
269	comp258_c0_seq1	540	5	0	5	10
270	comp258_c1_seq1	353	9	2	1	6
271	comp259_c0_seq1	559	0	2	5	3
272	comp265_c0_seq1	444	7	0	7	8
273	comp266_c0_seq1	308	3	4	8	1
274	comp266_c1_seq1	592	6	6	9	3
275	comp267_c0_seq1	362	0	1	7	10
276	comp270_c0_seq1	645	5	0	1	2
277	comp270_c1_seq1	432	4	4	3	2
278	comp271_c0_seq1	306	3	2	3	3		XP_003248096.1	48.18181818	PREDICTED: hypothetical protein LOC100568780 [Acyrthosiphon pisum]
279	comp271_c1_seq1	439	4	2	3	4		XP_003242831.1	35.66878981	PREDICTED: hypothetical protein LOC100572386 [Acyrthosiphon pisum]
280	comp272_c0_seq1	816	2	6	19	14
281	comp272_c0_seq2	582	4	2	8	3
282	comp273_c0_seq1	317	1	1	0	1
283	comp275_c0_seq1	211	2	2	1	3
284	comp276_c0_seq1	565	2	4	8	3
285	comp276_c1_seq1	277	0	2	6	3
286	comp277_c0_seq1	300	2	6	5	4
287	comp277_c1_seq1	413	0	6	6	9
288	comp280_c0_seq1	507	6	2	4	9		XP_003247744.1	35.45454545	PREDICTED: adenylate kinase 7-like [Acyrthosiphon pisum]	2	2	1	1
289	comp280_c1_seq1	232	0	3	4	4
290	comp282_c0_seq1	225	1	4	1	2
291	comp282_c1_seq1	553	3	12	0	4
292	comp284_c0_seq1	244	0	2	5	1
293	comp285_c0_seq1	271	3	5	2	1
294	comp286_c0_seq1	212	1	2	8	1
295	comp287_c0_seq1	262	0	0	3	1
296	comp288_c0_seq1	561	2	0	7	8
297	comp288_c1_seq1	384	2	2	9	0
298	comp293_c0_seq1	239	1	0	0	2
299	comp294_c0_seq1	323	3	1	6	3
300	comp294_c1_seq1	210	0	1	4	5
301	comp295_c0_seq1	376	5	0	8	3
302	comp296_c0_seq1	301	3	4	1	4
303	comp296_c1_seq1	244	1	0	3	0
304	comp297_c0_seq1	322	2	0	0	1
305	comp297_c1_seq1	215	0	1	0	3
306	comp300_c0_seq1	753	0	2	22	16					15	1	15	0
307	comp300_c1_seq1	219	0	0	5	4
308	comp301_c0_seq1	217	2	0	4	2
309	comp301_c1_seq1	218	1	2	2	0
310	comp302_c0_seq1	780	9	9	7	13
311	comp304_c0_seq1	364	4	0	3	5
312	comp306_c0_seq1	866	24	20	8	12		XP_003244154.1	43.55555556	PREDICTED: hypothetical protein LOC100571931 [Acyrthosiphon pisum]
313	comp307_c0_seq1	256	0	2	1	5
314	comp307_c1_seq1	304	0	0	5	3
315	comp308_c0_seq1	981	2	6	9	21
316	comp308_c1_seq1	581	0	10	4	7
317	comp309_c0_seq1	316	8	0	2	4
318	comp310_c0_seq1	970	18	2	14	6
319	comp310_c1_seq1	371	4	0	4	6
320	comp311_c0_seq1	576	0	6	9	20
321	comp312_c0_seq1	519	8	3	0	4
322	comp313_c0_seq1	328	2	2	5	1
323	comp313_c1_seq1	556	12	2	11	5
324	comp314_c0_seq1	307	0	0	0	0
325	comp314_c1_seq1	521	4	0	8	6
326	comp315_c0_seq1	251	2	0	2	2
327	comp316_c0_seq1	656	6	0	0	2
328	comp316_c0_seq2	586	5	2	6	1
329	comp317_c0_seq1	355	8	2	6	4
330	comp317_c1_seq1	645	4	6	6	7
331	comp319_c0_seq1	759	5	5	7	11
332	comp319_c1_seq1	787	6	6	19	9
333	comp320_c0_seq1	241	0	1	6	2
334	comp321_c0_seq1	463	7	4	6	2
335	comp323_c0_seq1	323	3	4	10	4
336	comp323_c1_seq1	225	1	0	7	1
337	comp324_c0_seq1	224	0	5	2	4
338	comp325_c0_seq1	851	4	4	18	7		XP_002168351.2	46.56862745	PREDICTED: voltage-dependent calcium channel subunit alpha-2/delta-1-like [Hydra magnipapillata]	2	2	1	1
339	comp325_c0_seq2	724	18	1	4	2
340	comp326_c0_seq1	614	3	6	9	12
341	comp328_c0_seq1	217	0	1	4	2
342	comp329_c0_seq1	424	2	1	6	2
343	comp330_c0_seq1	589	5	4	6	9
344	comp330_c1_seq1	265	1	0	4	3
345	comp331_c0_seq1	441	4	5	6	8
346	comp331_c1_seq1	532	6	1	4	12
347	comp332_c0_seq1	611	6	2	4	10
348	comp332_c1_seq1	384	0	4	3	4
349	comp333_c0_seq1	285	1	2	2	4
350	comp334_c0_seq1	212	2	1	1	3
351	comp335_c0_seq1	409	1	6	5	0
352	comp335_c1_seq1	288	3	3	2	3
353	comp337_c0_seq1	761	10	0	6	15
354	comp337_c1_seq1	275	1	0	3	6
355	comp339_c0_seq1	315	2	0	0	0
356	comp340_c0_seq1	281	0	1	4	2
357	comp342_c0_seq1	271	1	0	8	4
358	comp342_c1_seq1	283	1	0	9	3
359	comp343_c0_seq1	226	2	2	0	2
360	comp343_c1_seq1	495	3	2	4	9
361	comp344_c0_seq1	340	0	2	6	0
362	comp345_c0_seq1	293	4	4	2	2
363	comp346_c0_seq1	560	34	2	0	0
364	comp346_c1_seq1	526	22	0	0	0
365	comp347_c0_seq1	807	4	6	7	8		XP_003245930.1	29.60893855	PREDICTED: hypothetical protein LOC100574279 [Acyrthosiphon pisum]
366	comp347_c1_seq1	660	0	0	2	6		XP_003241651.1	51.28205128	PREDICTED: hypothetical protein LOC100571806 [Acyrthosiphon pisum]
367	comp349_c0_seq1	460	8	0	2	3
368	comp349_c1_seq1	243	2	2	0	2
369	comp350_c0_seq1	344	4	0	4	3
370	comp350_c1_seq1	593	4	0	8	3
371	comp351_c0_seq1	219	1	0	3	2
372	comp352_c0_seq1	476	0	9	8	6		XP_003248996.1	52.53164557	PREDICTED: putative nuclease HARBI1-like [Acyrthosiphon pisum]
373	comp352_c1_seq1	308	2	1	2	7		XP_003248262.1	50.51546392	PREDICTED: putative nuclease HARBI1-like [Acyrthosiphon pisum]
374	comp354_c0_seq1	579	5	4	1	8
375	comp354_c1_seq1	356	1	3	1	6
376	comp358_c0_seq1	274	5	1	0	3
377	comp359_c0_seq1	475	1	6	4	4
378	comp360_c0_seq1	204	1	1	2	0
379	comp360_c1_seq1	663	8	5	7	5
380	comp361_c0_seq1	362	5	0	2	6
381	comp362_c0_seq1	287	0	0	7	3
382	comp363_c0_seq1	330	1	4	9	3
383	comp363_c1_seq1	1129	9	5	17	17
384	comp364_c0_seq1	1285	5	3	16	6
385	comp366_c0_seq1	1191	15	20	18	2
386	comp368_c0_seq1	599	0	3	7	8		XP_003242276.1	50.75376884	PREDICTED: hypothetical protein LOC100572793 [Acyrthosiphon pisum]	2	2	1	1
387	comp369_c0_seq1	288	4	0	2	0
388	comp371_c0_seq1	568	3	4	3	3
389	comp371_c1_seq1	426	8	4	4	5
390	comp372_c0_seq1	208	0	0	3	3
391	comp372_c1_seq1	343	0	0	8	5
392	comp373_c0_seq1	679	13	2	2	0
393	comp374_c0_seq1	453	4	2	3	4
394	comp374_c1_seq1	1139	12	0	11	14
395	comp375_c0_seq1	668	14	2	12	5
396	comp375_c1_seq1	310	1	6	4	2
397	comp377_c0_seq1	292	0	5	4	4
398	comp378_c0_seq1	372	2	2	3	1
399	comp379_c0_seq1	640	7	2	4	4
400	comp379_c1_seq1	511	7	0	6	5
401	comp380_c0_seq1	289	0	4	1	2
402	comp381_c0_seq1	869	25	8	4	8
403	comp383_c0_seq1	268	0	8	2	2
404	comp385_c0_seq1	364	0	3	3	8
405	comp385_c1_seq1	375	2	1	1	10
406	comp386_c0_seq1	237	1	2	1	3
407	comp386_c1_seq1	757	6	4	7	13
408	comp387_c0_seq1	338	2	0	4	8
409	comp387_c1_seq1	202	1	0	0	0
410	comp387_c1_seq2	202	0	0	0	8
411	comp389_c0_seq1	408	2	3	7	9
412	comp389_c1_seq1	558	6	2	6	11
413	comp390_c0_seq1	668	2	3	12	8
414	comp391_c0_seq1	801	4	4	13	4
415	comp391_c1_seq1	389	0	0	0	2
416	comp392_c0_seq1	227	3	0	2	3
417	comp392_c1_seq1	223	0	0	4	7
418	comp393_c0_seq1	212	3	2	4	0
419	comp393_c1_seq1	454	6	0	13	4
420	comp394_c0_seq1	274	9	0	4	6
421	comp396_c0_seq1	375	0	2	6	2
422	comp399_c0_seq1	1124	21	28	24	19
423	comp403_c0_seq1	543	10	7	9	6
424	comp403_c1_seq1	774	12	13	10	11
425	comp405_c0_seq1	602	4	3	24	29
426	comp406_c0_seq1	303	10	1	7	7
427	comp406_c1_seq1	365	4	5	9	5
428	comp407_c0_seq1	483	12	4	11	15
429	comp410_c0_seq1	898	20	14	20	32
430	comp411_c0_seq1	201	1	1	0	2
431	comp411_c1_seq1	2092	11	6	10	11
432	comp413_c0_seq1	377	7	6	6	4
433	comp414_c0_seq1	223	2	0	0	2
434	comp416_c0_seq1	478	11	7	18	11
435	comp419_c0_seq1	457	1	5	4	9
436	comp420_c0_seq1	489	2	0	13	13
437	comp423_c0_seq1	651	2	2	0	0
438	comp425_c0_seq1	203	0	2	1	0
439	comp427_c0_seq1	201	7	2	9	8
440	comp429_c0_seq1	927	34	4	2	4
441	comp430_c0_seq1	223	1	0	2	12
442	comp432_c0_seq1	268	2	2	5	0
443	comp436_c0_seq1	272	8	4	1	0
444	comp438_c0_seq1	589	14	4	14	18
445	comp439_c0_seq1	253	0	0	3	0
446	comp439_c0_seq2	220	5	1	0	1
447	comp440_c0_seq1	503	10	4	2	3
448	comp442_c0_seq1	531	7	5	8	14
449	comp443_c0_seq1	682	2	11	27	19
450	comp444_c0_seq1	465	0	0	9	7
451	comp444_c1_seq1	752	4	6	5	12
452	comp445_c0_seq1	284	5	5	1	1
453	comp448_c0_seq1	228	0	4	9	4
454	comp448_c1_seq1	273	4	2	7	6
455	comp449_c0_seq1	475	0	0	0	4
456	comp450_c0_seq1	715	5	14	15	14
457	comp451_c0_seq1	260	1	1	9	7
458	comp452_c0_seq1	269	1	0	7	1
459	comp454_c0_seq1	469	4	2	11	8
460	comp458_c0_seq1	239	4	2	1	1
461	comp459_c0_seq1	519	0	1	9	12
462	comp460_c0_seq1	244	2	0	1	11
463	comp462_c0_seq1	294	6	0	9	5
464	comp465_c0_seq1	1207	2	0	12	20
465	comp466_c0_seq1	267	4	0	3	3
466	comp467_c0_seq1	558	2	8	10	11
467	comp467_c1_seq1	227	0	2	6	1
468	comp469_c0_seq1	811	3	5	2	12
469	comp470_c0_seq1	628	9	10	16	11
470	comp472_c0_seq1	324	0	0	13	12
471	comp473_c0_seq1	202	1	2	4	0
472	comp475_c0_seq1	1274	13	10	27	21
473	comp476_c0_seq1	338	3	1	1	6
474	comp477_c0_seq1	463	19	6	10	2
475	comp477_c1_seq1	351	4	7	4	2
476	comp485_c0_seq1	1301	17	61	29	15		XP_003243437.1	62.83524904	PREDICTED: hypothetical protein LOC100572891 [Acyrthosiphon pisum]
477	comp487_c0_seq1	314	4	0	9	14
478	comp489_c0_seq1	217	0	0	2	9
479	comp490_c0_seq1	528	13	4	12	6
480	comp490_c1_seq1	286	2	3	5	0
481	comp491_c0_seq1	347	7	3	1	6
482	comp492_c0_seq1	849	13	7	17	19
483	comp493_c0_seq1	312	1	1	4	2
484	comp494_c0_seq1	436	3	4	13	10
485	comp494_c1_seq1	328	1	0	6	2
486	comp497_c0_seq1	1366	8	4	21	12
487	comp498_c0_seq1	445	4	6	5	4
488	comp498_c1_seq1	227	2	0	0	6
489	comp500_c0_seq1	249	0	0	4	10
490	comp505_c0_seq1	224	2	0	0	4
491	comp505_c1_seq1	605	10	5	18	2
492	comp506_c0_seq1	358	9	8	4	2
493	comp508_c0_seq1	940	13	26	6	15
494	comp510_c0_seq1	375	2	5	7	5
495	comp513_c0_seq1	1043	8	5	12	39		XP_003245892.1	49.29577465	PREDICTED: hypothetical protein LOC100575767 [Acyrthosiphon pisum]
496	comp513_c0_seq2	261	0	0	0	2		XP_003248661.1	40	PREDICTED: ribosomal RNA processing protein 1 homolog [Acyrthosiphon pisum]
497	comp514_c0_seq1	546	3	12	7	13
498	comp516_c0_seq1	262	7	0	2	3
499	comp516_c1_seq1	520	3	6	10	8
500	comp517_c0_seq1	244	9	0	0	1
501	comp519_c0_seq1	430	2	3	7	14
502	comp519_c1_seq1	927	9	3	13	18
503	comp520_c0_seq1	212	1	0	10	9
504	comp522_c0_seq1	228	2	2	3	2
505	comp524_c0_seq1	265	2	4	3	9
506	comp525_c0_seq1	238	0	1	8	7
507	comp527_c0_seq1	300	3	6	6	6
508	comp528_c0_seq1	367	4	1	6	6
509	comp528_c1_seq1	443	2	2	6	9
510	comp530_c0_seq1	498	2	2	6	13
511	comp531_c0_seq1	229	1	6	0	0
512	comp533_c0_seq1	616	2	9	4	12
513	comp533_c0_seq2	470	5	1	9	4
514	comp537_c0_seq1	801	20	1	21	9
515	comp539_c0_seq1	696	4	2	11	11		XP_001948591.2	46.34146341	PREDICTED: hypothetical protein LOC100167765 [Acyrthosiphon pisum]
516	comp541_c0_seq1	225	3	0	1	3
517	comp541_c1_seq1	406	9	0	13	9
518	comp545_c0_seq1	561	0	4	6	7
519	comp546_c0_seq1	228	6	7	8	6
520	comp547_c0_seq1	213	3	0	10	2
521	comp550_c0_seq1	284	4	1	5	13
522	comp551_c0_seq1	377	6	5	9	4
523	comp552_c0_seq1	219	5	2	5	7
524	comp552_c1_seq1	373	9	8	13	10
525	comp553_c0_seq1	290	7	4	3	11
526	comp556_c0_seq1	684	14	18	10	12
527	comp557_c0_seq1	436	0	1	14	5
528	comp559_c0_seq1	288	3	3	3	6
529	comp559_c0_seq2	287	5	1	0	0
530	comp561_c0_seq1	273	3	1	3	3
531	comp562_c0_seq1	488	0	1	4	8
532	comp562_c0_seq2	207	2	2	0	0
533	comp564_c0_seq1	512	3	13	6	11
534	comp566_c0_seq1	348	0	4	9	0
535	comp566_c0_seq2	224	1	2	3	2
536	comp567_c0_seq1	654	8	8	8	4
537	comp567_c1_seq1	352	2	5	8	2
538	comp571_c0_seq1	892	2	8	6	4
539	comp572_c0_seq1	223	0	0	9	4
540	comp572_c0_seq2	215	2	1	1	2
541	comp573_c0_seq1	202	3	1	2	6
542	comp574_c0_seq1	368	6	6	4	6
543	comp574_c0_seq2	264	0	4	8	0
544	comp576_c0_seq1	522	4	0	16	12		XP_001944282.2	30.12048193	PREDICTED: myosin-XV isoform 1 [Acyrthosiphon pisum]
545	comp576_c1_seq1	218	3	0	0	4
546	comp577_c0_seq1	342	10	4	10	9
547	comp577_c1_seq1	290	3	3	1	3
548	comp578_c0_seq1	383	8	4	14	2
549	comp582_c0_seq1	423	3	0	0	4
550	comp584_c0_seq1	424	9	12	0	11
551	comp584_c1_seq1	375	5	7	4	3
552	comp586_c0_seq1	459	6	2	5	3
553	comp589_c0_seq1	402	4	3	12	6
554	comp591_c0_seq1	462	0	2	18	11
555	comp591_c1_seq1	210	1	2	5	6
556	comp593_c0_seq1	323	1	7	6	2
557	comp593_c1_seq1	321	5	7	1	0
558	comp597_c0_seq1	345	1	2	6	9
559	comp598_c0_seq1	389	8	7	7	11
560	comp598_c0_seq2	321	6	5	0	0
561	comp599_c0_seq1	518	3	3	15	11
562	comp599_c0_seq2	227	5	0	5	2
563	comp601_c0_seq1	431	5	2	5	12
564	comp603_c0_seq1	547	3	6	11	11
565	comp604_c0_seq1	379	2	1	11	14
566	comp606_c0_seq1	414	6	11	11	3
567	comp606_c1_seq1	391	5	5	1	9
568	comp607_c0_seq1	1178	12	13	10	14
569	comp608_c0_seq1	742	4	14	19	11
570	comp609_c0_seq1	388	1	0	8	5
571	comp609_c0_seq2	204	0	1	1	5
572	comp611_c0_seq1	404	14	2	6	3
573	comp611_c1_seq1	252	2	1	4	4
574	comp613_c0_seq1	428	4	0	10	2
575	comp614_c0_seq1	363	6	7	7	4
576	comp617_c0_seq1	649	10	7	12	6
577	comp617_c1_seq1	204	5	1	5	6
578	comp618_c0_seq1	633	14	7	13	15
579	comp620_c0_seq1	704	11	11	13	19
580	comp624_c0_seq1	284	4	4	3	0
581	comp626_c0_seq1	303	3	2	6	4
582	comp628_c0_seq1	655	0	4	13	23
583	comp630_c0_seq1	608	11	10	7	14		XP_003744028.1	41.53846154	PREDICTED: uncharacterized protein LOC100899471, partial [Metaseiulus occidentalis]
584	comp632_c0_seq1	427	9	10	6	10
585	comp633_c0_seq1	340	3	6	9	11
586	comp634_c0_seq1	271	1	3	0	2
587	comp634_c0_seq2	270	1	1	2	1
588	comp635_c0_seq1	438	2	8	7	3
589	comp635_c1_seq1	563	4	4	6	11
590	comp636_c0_seq1	264	10	2	6	4
591	comp637_c0_seq1	224	3	6	4	9
592	comp640_c0_seq1	587	6	2	8	11
593	comp640_c1_seq1	341	3	3	5	6
594	comp643_c0_seq1	1129	6	0	31	58		XP_001952205.1	32.93650794	PREDICTED: zinc finger with UFM1-specific peptidase domain protein-like isoform 1 [Acyrthosiphon pisum]	4	1	4	0
595	comp643_c1_seq1	222	0	0	3	6
596	comp645_c0_seq1	550	0	0	18	13
597	comp646_c0_seq1	223	0	2	4	3
598	comp647_c0_seq1	292	3	1	5	4
599	comp648_c0_seq1	377	5	5	3	8
600	comp650_c0_seq1	714	2	2	4	4
601	comp650_c1_seq1	831	0	0	4	0
602	comp651_c0_seq1	288	5	4	3	2
603	comp653_c0_seq1	316	4	4	12	6
604	comp658_c0_seq1	516	3	8	7	13
605	comp658_c0_seq2	414	1	1	12	10
606	comp659_c0_seq1	413	6	5	1	11
607	comp659_c1_seq1	422	4	5	16	3
608	comp660_c0_seq1	203	0	1	1	1
609	comp661_c0_seq1	469	8	3	12	15
610	comp663_c0_seq1	250	0	2	1	3
611	comp665_c0_seq1	334	1	4	8	14
612	comp666_c0_seq1	322	9	4	1	5
613	comp666_c1_seq1	1315	14	11	18	33
614	comp667_c0_seq1	356	4	6	13	13
615	comp668_c0_seq1	537	2	6	26	8
616	comp670_c0_seq1	878	12	19	10	10
617	comp670_c1_seq1	327	1	4	8	1
618	comp671_c0_seq1	214	6	1	0	0
619	comp673_c0_seq1	315	4	0	6	5
620	comp675_c0_seq1	272	2	0	4	5
621	comp675_c1_seq1	445	1	3	10	9
622	comp676_c0_seq1	483	4	2	0	0
623	comp676_c1_seq1	285	0	2	0	0
624	comp678_c0_seq1	377	2	2	16	8					69	1	69	0
625	comp679_c0_seq1	657	13	17	2	6		XP_003245928.1	56.48148148	PREDICTED: hypothetical protein LOC100573747 [Acyrthosiphon pisum]
626	comp679_c0_seq2	265	3	2	3	4
627	comp681_c0_seq1	420	1	0	2	5
628	comp682_c0_seq1	607	5	3	11	22
629	comp686_c0_seq1	343	0	0	5	6
630	comp691_c0_seq1	303	3	4	1	9
631	comp693_c0_seq1	235	4	1	5	6
632	comp694_c0_seq1	472	7	0	1	2
633	comp696_c0_seq1	593	4	0	2	7
634	comp696_c0_seq2	280	2	0	2	2
635	comp697_c0_seq1	627	9	4	12	12
636	comp698_c0_seq1	313	3	3	7	2
637	comp699_c0_seq1	577	6	3	9	2
638	comp700_c0_seq1	380	4	2	8	12
639	comp703_c0_seq1	366	5	4	8	9
640	comp704_c0_seq1	269	5	0	6	4
641	comp706_c0_seq1	298	1	2	3	5
642	comp706_c1_seq1	1646	31	12	19	26
643	comp707_c0_seq1	283	2	2	8	4
644	comp709_c0_seq1	519	0	1	6	12
645	comp709_c1_seq1	428	0	1	4	4
646	comp710_c0_seq1	609	18	15	4	9
647	comp711_c0_seq1	288	2	2	1	5
648	comp713_c0_seq1	247	1	0	0	1
649	comp715_c0_seq1	899	8	1	29	35
650	comp717_c0_seq1	1082	5	4	24	13
651	comp718_c0_seq1	546	4	4	8	14
652	comp721_c0_seq1	718	4	13	16	20
653	comp721_c0_seq2	265	0	0	7	3
654	comp722_c0_seq1	443	5	2	4	4
655	comp722_c0_seq2	340	6	1	1	1
656	comp723_c0_seq1	1157	8	4	19	27
657	comp723_c1_seq1	747	13	2	19	12
658	comp726_c0_seq1	269	1	2	4	2
659	comp727_c0_seq1	413	2	6	10	5
660	comp727_c1_seq1	225	0	3	4	1
661	comp728_c0_seq1	863	3	10	20	27
662	comp733_c0_seq1	297	11	0	10	13
663	comp733_c1_seq1	266	6	1	11	10
664	comp734_c0_seq1	403	0	7	14	14
665	comp734_c1_seq1	241	0	0	5	8
666	comp736_c0_seq1	306	4	4	4	9
667	comp745_c0_seq1	581	12	5	11	14
668	comp745_c0_seq2	203	0	1	2	5
669	comp746_c0_seq1	1041	25	19	17	16
670	comp748_c0_seq1	565	8	14	11	8
671	comp750_c0_seq1	311	6	1	12	8
672	comp750_c1_seq1	205	0	0	2	4
673	comp751_c0_seq1	474	1	8	9	5
674	comp753_c0_seq1	585	6	8	12	16	GO:0016798 lysosomal alpha-glucosidase-like	XP_001952631.1	40.41450777	PREDICTED: lysosomal alpha-glucosidase-like [Acyrthosiphon pisum]
675	comp754_c0_seq1	214	1	0	3	0
676	comp755_c1_seq1	288	1	4	3	4
677	comp757_c0_seq1	907	15	10	18	30
678	comp758_c0_seq1	272	3	0	6	4
679	comp758_c1_seq1	217	3	0	1	2
680	comp760_c0_seq1	325	1	9	5	1
681	comp760_c0_seq2	205	0	3	2	0
682	comp761_c0_seq1	244	0	0	3	10
683	comp764_c0_seq1	724	1	7	7	13
684	comp768_c0_seq1	232	1	2	8	2
685	comp770_c0_seq1	211	0	4	7	3
686	comp771_c0_seq1	242	2	9	6	8
687	comp772_c0_seq1	455	5	4	2	5
688	comp774_c0_seq1	669	20	3	24	26	GO:0006810 short transient receptor potential channel 5-like	XP_001942539.1	53.37423313	PREDICTED: short transient receptor potential channel 5-like [Acyrthosiphon pisum]
689	comp774_c1_seq1	1505	33	13	22	41	GO:0009987 short transient receptor potential channel 5-like	XP_001942539.1	50.499002	PREDICTED: short transient receptor potential channel 5-like [Acyrthosiphon pisum]	3	2	1	2
690	comp778_c0_seq1	308	2	0	10	16
691	comp779_c0_seq1	226	5	0	6	3
692	comp783_c0_seq1	315	3	2	5	2
693	comp785_c0_seq1	783	3	4	13	8
694	comp787_c0_seq1	920	12	2	9	17
695	comp789_c0_seq1	211	6	0	6	3
696	comp789_c1_seq1	2186	12	13	56	62
697	comp796_c0_seq1	775	13	7	14	10
698	comp798_c0_seq1	251	7	4	2	3
699	comp804_c0_seq1	262	10	3	5	7
700	comp806_c0_seq1	471	2	2	5	12
701	comp807_c0_seq1	746	3	15	25	20
702	comp809_c0_seq1	212	1	0	1	2
703	comp815_c0_seq1	203	2	1	0	3
704	comp816_c0_seq1	626	8	9	10	13
705	comp816_c0_seq2	483	11	6	7	6
706	comp817_c0_seq1	390	5	1	7	3
707	comp817_c1_seq1	486	4	2	15	16
708	comp818_c0_seq1	209	9	4	0	3
709	comp819_c0_seq1	716	6	7	11	11
710	comp820_c0_seq1	1121	16	8	10	11
711	comp820_c0_seq2	228	4	4	4	8
712	comp822_c0_seq1	673	6	11	10	20
713	comp823_c0_seq1	707	11	13	19	22
714	comp824_c0_seq1	249	2	1	3	1
715	comp825_c0_seq1	279	2	1	5	0
716	comp825_c1_seq1	429	6	2	9	9
717	comp826_c0_seq1	238	2	0	6	5
718	comp829_c0_seq1	498	1	2	12	11					5	1	5	0
719	comp831_c0_seq1	201	3	0	4	0
720	comp832_c0_seq1	966	8	5	13	17
721	comp833_c0_seq1	576	12	8	14	14
722	comp835_c0_seq1	309	11	6	4	6
723	comp840_c0_seq1	607	3	2	10	7
724	comp841_c0_seq1	355	5	3	3	3
725	comp844_c0_seq1	450	10	9	8	14
726	comp845_c0_seq1	361	0	5	6	8
727	comp846_c0_seq1	332	0	5	8	1
728	comp848_c0_seq1	347	3	3	11	4
729	comp848_c1_seq1	742	10	24	16	23
730	comp850_c0_seq1	298	2	0	4	6
731	comp850_c0_seq2	222	0	2	3	0
732	comp851_c0_seq1	338	9	6	6	3
733	comp851_c1_seq1	525	24	8	11	5
734	comp854_c0_seq1	1880	34	29	77	68
735	comp857_c0_seq1	646	4	4	5	6
736	comp858_c0_seq1	665	12	6	18	22		XP_003244574.1	36.44859813	PREDICTED: titin-like [Acyrthosiphon pisum]
737	comp858_c1_seq1	275	7	0	4	13
738	comp859_c0_seq1	225	2	2	3	3
739	comp859_c1_seq1	493	13	2	2	5
740	comp862_c0_seq1	219	3	12	1	4
741	comp864_c0_seq1	320	1	1	3	9
742	comp864_c1_seq1	564	4	6	14	17
743	comp865_c0_seq1	325	3	1	4	2
744	comp866_c0_seq1	253	2	4	1	0
745	comp867_c0_seq1	424	13	9	6	6
746	comp871_c0_seq1	598	9	6	12	11
747	comp873_c0_seq1	1018	16	6	13	23
748	comp873_c1_seq1	1852	28	22	42	38
749	comp874_c0_seq1	393	16	9	6	10		XP_003245892.1	40.18691589	PREDICTED: hypothetical protein LOC100575767 [Acyrthosiphon pisum]
750	comp875_c0_seq1	253	1	4	0	2
751	comp875_c1_seq1	778	6	12	22	7
752	comp877_c0_seq1	477	3	4	6	10
753	comp877_c0_seq2	411	5	4	2	6
754	comp879_c0_seq1	669	1	37	16	11
755	comp880_c0_seq1	430	7	4	3	7
756	comp881_c0_seq1	487	1	4	6	20
757	comp883_c0_seq1	241	0	3	3	0
758	comp885_c0_seq1	330	1	0	5	3
759	comp888_c0_seq1	292	2	1	3	4
760	comp890_c0_seq1	426	3	4	7	8
761	comp891_c0_seq1	397	5	5	7	7
762	comp895_c0_seq1	1126	70	18	14	24
763	comp897_c0_seq1	415	9	12	4	4
764	comp899_c0_seq1	537	2	2	3	4
765	comp899_c0_seq2	366	8	2	8	8
766	comp900_c0_seq1	274	0	2	3	3
767	comp901_c0_seq1	471	2	1	19	20
768	comp906_c0_seq1	405	5	0	12	1
769	comp909_c0_seq1	224	2	0	3	2
770	comp910_c0_seq1	212	3	2	1	2
771	comp915_c0_seq1	305	4	4	5	5
772	comp915_c0_seq2	214	0	0	3	2
773	comp918_c0_seq1	216	0	0	4	5
774	comp919_c0_seq1	504	8	6	4	16
775	comp922_c0_seq1	671	10	16	22	15
776	comp925_c0_seq1	259	4	9	4	7
777	comp926_c0_seq1	465	19	15	3	10
778	comp926_c1_seq1	979	27	14	22	11
779	comp927_c0_seq1	382	7	2	2	5
780	comp931_c0_seq1	411	2	4	8	8
781	comp931_c0_seq2	335	14	2	3	6
782	comp933_c0_seq1	481	6	11	0	8
783	comp933_c1_seq1	334	2	4	4	4
784	comp934_c0_seq1	249	0	0	6	4
785	comp934_c1_seq1	580	0	0	12	14
786	comp935_c0_seq1	216	3	1	1	1
787	comp937_c0_seq1	435	13	14	0	4
788	comp938_c0_seq1	745	6	13	17	27
789	comp938_c1_seq1	364	7	3	10	11
790	comp939_c0_seq1	450	5	0	9	9
791	comp939_c1_seq1	429	0	0	3	4
792	comp941_c0_seq1	727	22	5	21	18
793	comp945_c0_seq1	334	13	4	13	4
794	comp945_c1_seq1	263	4	1	5	0
795	comp946_c0_seq1	466	10	1	7	6
796	comp947_c0_seq1	362	4	6	5	10
797	comp949_c0_seq1	792	7	2	19	10
798	comp953_c0_seq1	357	4	1	1	7
799	comp955_c0_seq1	731	3	9	9	8
800	comp956_c0_seq1	422	4	1	7	11
801	comp958_c0_seq1	712	4	6	26	11	GO:0006259 gag-pol polyprotein	XP_003240855.1	66.24203822	PREDICTED: hypothetical protein LOC100569596 [Acyrthosiphon pisum]
802	comp959_c0_seq1	1096	8	7	33	34
803	comp959_c1_seq1	223	2	0	6	3
804	comp961_c0_seq1	559	9	2	9	15
805	comp963_c0_seq1	270	0	3	6	2
806	comp963_c0_seq2	201	1	2	1	1
807	comp964_c1_seq1	262	2	0	4	9
808	comp964_c2_seq1	210	0	0	1	1
809	comp965_c0_seq1	431	12	2	2	18
810	comp966_c0_seq1	718	14	1	14	14		ABN58714.1	37.09677419	pol-like protein [Biomphalaria glabrata]
811	comp966_c1_seq1	310	3	0	1	6		XP_001949504.2	45.90163934	PREDICTED: hypothetical protein LOC100162931 [Acyrthosiphon pisum]
812	comp968_c0_seq1	203	4	1	1	2
813	comp969_c0_seq1	387	6	6	8	7
814	comp969_c1_seq1	612	6	11	12	5
815	comp971_c0_seq1	284	2	4	1	5
816	comp971_c0_seq2	283	4	2	2	8
817	comp973_c0_seq1	523	11	4	10	8
818	comp973_c1_seq1	299	5	6	2	0
819	comp975_c0_seq1	359	6	5	6	5
820	comp976_c0_seq1	871	20	14	20	28
821	comp977_c0_seq1	411	2	5	11	9
822	comp977_c1_seq1	376	3	0	10	2
823	comp980_c0_seq1	277	2	2	9	12
824	comp980_c1_seq1	419	2	0	9	11
825	comp982_c0_seq1	421	7	7	5	2
826	comp983_c0_seq1	446	0	3	13	7
827	comp984_c0_seq1	1035	10	12	36	15
828	comp985_c0_seq1	371	3	11	3	6
829	comp986_c0_seq1	366	1	6	9	12
830	comp987_c0_seq1	346	4	16	6	6
831	comp988_c0_seq1	1074	6	10	19	21		XP_003244586.1	46.83544304	PREDICTED: hypothetical protein LOC100573244 isoform 2 [Acyrthosiphon pisum]
832	comp989_c0_seq1	281	0	0	9	15
833	comp990_c0_seq1	485	5	2	16	11
834	comp991_c0_seq1	347	1	2	17	8
835	comp992_c0_seq1	538	6	0	15	4
836	comp992_c0_seq2	383	9	4	8	2
837	comp993_c0_seq1	305	2	3	3	3
838	comp994_c0_seq1	472	3	0	7	9
839	comp995_c0_seq1	553	6	7	14	11
840	comp999_c0_seq1	261	2	0	5	4
841	comp1002_c0_seq1	1997	28	10	45	56
842	comp1002_c1_seq1	208	0	0	6	0
843	comp1003_c0_seq1	310	6	7	12	7
844	comp1004_c0_seq1	556	2	2	28	20
845	comp1007_c0_seq1	209	3	4	3	2
846	comp1008_c0_seq1	273	4	0	10	3
847	comp1008_c1_seq1	247	2	0	0	5
848	comp1009_c0_seq1	494	2	10	9	7
849	comp1013_c0_seq1	736	9	30	8	9
850	comp1015_c0_seq1	275	1	0	3	4
851	comp1015_c0_seq2	214	0	1	5	4
852	comp1016_c0_seq1	313	6	2	3	4
853	comp1018_c0_seq1	289	1	5	3	3
854	comp1019_c0_seq1	912	0	2	4	1
855	comp1020_c0_seq1	763	13	13	10	8
856	comp1021_c0_seq1	352	2	4	8	8
857	comp1022_c0_seq1	248	1	3	10	6
858	comp1024_c0_seq1	1164	13	26	23	28
859	comp1028_c0_seq1	312	2	0	3	9
860	comp1029_c0_seq1	561	9	20	4	3
861	comp1030_c0_seq1	405	5	7	15	12
862	comp1032_c0_seq1	346	0	5	8	10
863	comp1032_c1_seq1	206	0	1	1	7
864	comp1034_c0_seq1	332	7	6	3	1
865	comp1036_c0_seq1	620	18	6	16	10
866	comp1037_c0_seq1	446	6	4	14	12
867	comp1038_c0_seq1	309	4	2	4	5
868	comp1039_c0_seq1	581	19	0	12	10	GO:0005488 retrovirus-related pol polyprotein from transposon tnt 1-94	XP_970252.2	40.2173913	PREDICTED: similar to formin 3 CG33556-PB [Tribolium castaneum]
869	comp1039_c1_seq1	448	12	4	4	2
870	comp1040_c0_seq1	226	0	3	6	8
871	comp1040_c0_seq2	205	2	4	4	2
872	comp1041_c0_seq1	398	2	0	9	17
873	comp1041_c1_seq1	1261	8	10	19	47
874	comp1042_c0_seq1	281	2	4	6	10
875	comp1042_c1_seq1	453	6	2	5	7
876	comp1044_c0_seq1	534	2	6	9	9
877	comp1046_c0_seq1	209	0	2	5	9
878	comp1048_c0_seq1	277	4	5	4	7
879	comp1049_c0_seq1	305	0	1	12	4
880	comp1050_c0_seq1	667	15	23	16	14
881	comp1051_c0_seq1	302	7	2	9	16
882	comp1051_c1_seq1	339	1	4	6	8
883	comp1052_c0_seq1	483	3	10	2	7
884	comp1053_c0_seq1	215	2	3	2	1
885	comp1055_c0_seq1	546	7	3	25	13
886	comp1055_c1_seq1	255	1	0	4	3
887	comp1056_c0_seq1	493	10	0	1	5
888	comp1058_c0_seq1	1348	9	6	19	9
889	comp1058_c0_seq2	221	3	4	1	0
890	comp1060_c0_seq1	278	0	2	7	4
891	comp1062_c0_seq1	539	14	3	9	11
892	comp1064_c0_seq1	223	3	0	6	4
893	comp1065_c0_seq1	630	6	8	14	25
894	comp1066_c0_seq1	306	11	3	4	9
895	comp1068_c0_seq1	1195	13	10	9	28
896	comp1070_c0_seq1	529	5	17	7	8
897	comp1073_c0_seq1	433	0	0	8	11
898	comp1074_c0_seq1	245	2	1	5	1
899	comp1076_c0_seq1	514	4	5	10	5
900	comp1077_c0_seq1	325	3	3	3	8
901	comp1078_c0_seq1	283	5	6	9	6
902	comp1078_c1_seq1	380	3	3	6	6
903	comp1079_c0_seq1	320	3	4	2	7
904	comp1080_c0_seq1	226	5	2	6	0
905	comp1080_c1_seq1	214	0	3	2	2
906	comp1083_c0_seq1	788	5	4	10	19
907	comp1083_c1_seq1	266	2	0	4	1
908	comp1085_c0_seq1	1279	18	25	28	40
909	comp1085_c0_seq2	206	0	0	5	3
910	comp1089_c0_seq1	352	3	1	5	3
911	comp1090_c0_seq1	307	4	1	2	2
912	comp1090_c1_seq1	343	2	1	1	4
913	comp1093_c0_seq1	417	3	1	9	3
914	comp1093_c1_seq1	273	4	2	9	3
915	comp1095_c0_seq1	230	2	2	2	3
916	comp1096_c1_seq1	259	0	3	7	4
917	comp1097_c0_seq1	215	4	2	4	7
918	comp1099_c0_seq1	295	0	0	2	2
919	comp1099_c1_seq1	419	2	4	2	10
920	comp1100_c0_seq1	520	8	4	4	5
921	comp1101_c0_seq1	470	2	1	6	10
922	comp1105_c0_seq1	249	1	0	4	4
923	comp1106_c0_seq1	418	0	8	11	13
924	comp1108_c0_seq1	500	14	8	12	5
925	comp1109_c0_seq1	836	17	7	13	29
926	comp1110_c0_seq1	424	5	2	5	11
927	comp1112_c0_seq1	729	7	6	15	21
928	comp1114_c0_seq1	665	3	8	14	11
929	comp1115_c0_seq1	352	2	11	3	2
930	comp1116_c0_seq1	715	6	6	13	18
931	comp1117_c0_seq1	280	5	5	3	7
932	comp1118_c0_seq1	222	6	2	0	1
933	comp1120_c0_seq1	343	2	2	1	0
934	comp1120_c1_seq1	687	2	2	1	2
935	comp1121_c0_seq1	496	5	7	8	1
936	comp1124_c0_seq1	1045	7	11	20	20
937	comp1125_c0_seq1	1244	19	8	36	40
938	comp1125_c1_seq1	766	1	8	14	13
939	comp1127_c0_seq1	252	2	0	0	1
940	comp1127_c1_seq1	592	3	0	2	5
941	comp1129_c0_seq1	244	1	6	3	1
942	comp1130_c0_seq1	648	0	4	13	20	GO:0005488 zinc finger bed domain-containing protein 5 isoform 1	ABF20545.1	48.88888889	transposase [Tribolium castaneum]
943	comp1132_c0_seq1	316	3	6	1	2
944	comp1132_c0_seq2	257	3	0	5	3
945	comp1134_c0_seq1	412	0	0	13	9
946	comp1135_c0_seq1	380	4	5	4	8
947	comp1135_c1_seq1	298	2	3	3	10
948	comp1136_c0_seq1	242	3	2	5	2
949	comp1136_c1_seq1	938	4	8	27	12
950	comp1137_c0_seq1	223	1	3	0	0
951	comp1141_c0_seq1	216	1	1	4	2
952	comp1143_c0_seq1	282	1	0	2	2
953	comp1143_c1_seq1	278	2	2	0	2
954	comp1145_c0_seq1	554	4	0	12	4
955	comp1146_c0_seq1	351	2	4	10	8
956	comp1148_c0_seq1	208	4	1	3	3
957	comp1148_c1_seq1	207	4	1	5	4
958	comp1150_c0_seq1	606	6	7	25	13
959	comp1153_c0_seq1	333	0	0	5	9
960	comp1153_c1_seq1	575	1	2	11	17
961	comp1155_c0_seq1	502	9	5	10	6
962	comp1156_c0_seq1	407	0	4	14	9
963	comp1156_c1_seq1	569	0	4	12	8
964	comp1158_c0_seq1	201	0	2	2	1
965	comp1168_c0_seq1	576	8	4	6	10
966	comp1168_c0_seq2	550	6	1	16	3
967	comp1169_c0_seq1	230	2	0	1	10
968	comp1170_c0_seq1	359	4	1	7	5
969	comp1170_c0_seq2	241	1	0	8	3
970	comp1173_c0_seq1	211	2	0	3	0
971	comp1174_c0_seq1	270	6	0	5	6
972	comp1174_c1_seq1	547	3	5	5	17
973	comp1175_c0_seq1	352	8	5	13	10
974	comp1176_c0_seq1	881	8	4	9	10
975	comp1176_c1_seq1	654	7	10	4	4
976	comp1178_c0_seq1	327	3	5	2	3
977	comp1180_c0_seq1	242	3	0	3	7
978	comp1182_c0_seq1	426	9	6	7	6
979	comp1185_c0_seq1	589	5	8	9	8
980	comp1185_c0_seq2	351	2	2	0	8
981	comp1186_c0_seq1	553	2	1	8	9
982	comp1186_c1_seq1	371	2	3	0	1
983	comp1187_c0_seq1	377	4	6	2	8
984	comp1187_c1_seq1	340	6	5	4	4
985	comp1189_c0_seq1	298	3	0	1	5
986	comp1190_c0_seq1	652	4	8	3	9
987	comp1190_c1_seq1	418	8	6	3	10
988	comp1191_c0_seq1	820	2	5	9	14
989	comp1191_c1_seq1	252	2	1	4	3
990	comp1193_c0_seq1	565	7	5	15	9
991	comp1193_c1_seq1	425	5	1	7	3
992	comp1194_c0_seq1	646	8	6	20	11
993	comp1196_c0_seq1	584	10	13	12	16
994	comp1197_c0_seq1	511	2	2	17	26
995	comp1198_c0_seq1	895	12	16	25	14
996	comp1198_c1_seq1	208	5	0	3	3
997	comp1199_c0_seq1	423	4	0	9	8
998	comp1200_c0_seq1	382	5	1	5	5
999	comp1201_c0_seq1	459	4	0	4	8
1000	comp1202_c0_seq1	479	2	6	4	15
1001	comp1203_c0_seq1	549	15	6	12	5
1002	comp1203_c1_seq1	407	9	0	12	1
1003	comp1204_c0_seq1	278	0	5	6	4
1004	comp1204_c0_seq2	261	1	2	2	3
1005	comp1209_c0_seq1	494	6	4	15	13
1006	comp1210_c0_seq1	665	32	17	6	10		XP_003242579.1	33.48623853	PREDICTED: hypothetical protein LOC100573997 [Acyrthosiphon pisum]
1007	comp1211_c0_seq1	420	5	6	9	7
1008	comp1211_c1_seq1	392	4	4	7	4
1009	comp1212_c0_seq1	927	9	10	15	15
1010	comp1213_c0_seq1	1097	10	9	6	9
1011	comp1213_c1_seq1	2767	15	14	44	23
1012	comp1214_c0_seq1	295	3	3	5	3
1013	comp1214_c1_seq1	229	6	1	4	0
1014	comp1217_c0_seq1	234	2	3	6	6
1015	comp1217_c1_seq1	332	2	2	9	3
1016	comp1218_c0_seq1	355	6	7	1	7
1017	comp1221_c0_seq1	691	10	8	17	22
1018	comp1221_c1_seq1	434	2	0	6	2
1019	comp1224_c0_seq1	442	0	6	8	13
1020	comp1225_c0_seq1	287	12	3	1	6
1021	comp1225_c1_seq1	216	4	1	0	4
1022	comp1226_c0_seq1	233	2	0	5	1
1023	comp1226_c1_seq1	650	12	9	5	9
1024	comp1227_c0_seq1	524	1	3	11	12
1025	comp1227_c1_seq1	403	4	3	12	2
1026	comp1228_c0_seq1	490	2	4	9	17		XP_003730216.1	42.85714286	PREDICTED: uncharacterized protein LOC100889615 [Strongylocentrotus purpuratus]
1027	comp1228_c1_seq1	433	0	2	7	8		XP_003729652.1	49.6350365	PREDICTED: RNA-directed DNA polymerase from mobile element jockey-like, partial [Strongylocentrotus purpuratus]
1028	comp1230_c0_seq1	937	4	2	12	4
1029	comp1230_c1_seq1	522	4	4	1	4
1030	comp1231_c0_seq1	578	6	3	5	11		CAX36788.1	25.24271845	hypothetical protein [Papilio dardanus]
1031	comp1231_c1_seq1	461	2	9	5	4		EFA13088.1	41.74757282	hypothetical protein TcasGA2_TC011588 [Tribolium castaneum]
1032	comp1232_c0_seq1	591	8	5	19	23
1033	comp1232_c1_seq1	453	4	6	14	8
1034	comp1233_c0_seq1	289	0	1	2	4
1035	comp1234_c0_seq1	536	2	0	2	1
1036	comp1234_c1_seq1	357	0	1	6	3
1037	comp1235_c0_seq1	283	6	2	5	3
1038	comp1235_c1_seq1	390	4	5	5	13
1039	comp1236_c0_seq1	262	7	4	7	0
1040	comp1236_c1_seq1	235	4	1	1	2
1041	comp1237_c0_seq1	424	0	4	8	17	GO:0016787 26s protease regulatory subunit	XP_003243103.1	53.24675325	PREDICTED: hypothetical protein LOC100570687 [Acyrthosiphon pisum]
1042	comp1239_c0_seq1	249	2	0	7	6
1043	comp1240_c0_seq1	464	6	8	6	5
1044	comp1240_c1_seq1	705	12	4	9	8
1045	comp1242_c0_seq1	854	6	2	19	12		XP_003243683.1	71.71717172	PREDICTED: hypothetical protein LOC100572684 [Acyrthosiphon pisum]	2	2	1	1
1046	comp1245_c0_seq1	432	13	9	12	21
1047	comp1246_c0_seq1	593	0	2	24	12
1048	comp1247_c0_seq1	231	1	4	3	2
1049	comp1248_c0_seq1	296	4	4	0	1
1050	comp1249_c0_seq1	350	0	5	5	7
1051	comp1249_c0_seq2	292	3	2	0	5
1052	comp1250_c0_seq1	212	0	2	0	6
1053	comp1250_c1_seq1	304	0	4	3	3
1054	comp1251_c0_seq1	910	31	11	4	16
1055	comp1252_c0_seq1	1855	12	4	57	48		EFA12292.1	37.75167785	hypothetical protein TcasGA2_TC016244 [Tribolium castaneum]	5	2	3	2
1056	comp1252_c0_seq2	862	8	7	14	2		EFA12292.1	42.08494208	hypothetical protein TcasGA2_TC016244 [Tribolium castaneum]
1057	comp1253_c0_seq1	868	8	10	15	10	GO:0070551 protein argonaute-2-like	BAH72335.1	75.82417582	ACYPI008293 [Acyrthosiphon pisum]
1058	comp1256_c0_seq1	421	0	3	29	4
1059	comp1256_c1_seq1	201	1	1	5	5
1060	comp1258_c0_seq1	485	6	7	10	4
1061	comp1258_c1_seq1	327	9	1	0	5
1062	comp1261_c0_seq1	1206	10	18	18	39
1063	comp1262_c0_seq1	306	2	0	2	5
1064	comp1262_c1_seq1	700	5	1	10	18		NP_001155514.1	28.28282828	replication protein A 70 kDa DNA-binding subunit-like [Acyrthosiphon pisum]
1065	comp1264_c0_seq1	239	0	0	0	3
1066	comp1265_c0_seq1	442	2	2	13	17
1067	comp1265_c1_seq1	882	4	6	17	13
1068	comp1266_c0_seq1	286	3	3	2	15	GO:0005488 retrotransposon partial	EEZ97630.1	46.15384615	hypothetical protein TcasGA2_TC016078 [Tribolium castaneum]
1069	comp1266_c1_seq1	558	9	8	3	8
1070	comp1267_c0_seq1	789	0	2	5	4
1071	comp1267_c1_seq1	596	6	4	1	4
1072	comp1268_c0_seq1	338	0	3	6	6
1073	comp1268_c1_seq1	473	4	3	11	10
1074	comp1269_c0_seq1	407	3	0	7	14
1075	comp1269_c1_seq1	531	4	2	8	11
1076	comp1270_c0_seq1	369	0	2	3	5
1077	comp1271_c0_seq1	259	1	0	0	2
1078	comp1272_c0_seq1	219	0	2	2	3
1079	comp1273_c0_seq1	307	2	0	5	2
1080	comp1274_c0_seq1	265	1	4	6	3
1081	comp1276_c0_seq1	234	0	3	4	0
1082	comp1277_c0_seq1	225	4	0	0	1
1083	comp1277_c1_seq1	373	0	5	5	4
1084	comp1279_c0_seq1	367	4	0	5	7
1085	comp1279_c1_seq1	613	14	2	8	10
1086	comp1281_c0_seq1	242	0	0	2	3
1087	comp1281_c1_seq1	283	0	2	1	5
1088	comp1282_c0_seq1	363	2	0	0	13
1089	comp1283_c0_seq1	250	0	2	4	0
1090	comp1284_c0_seq1	286	7	2	1	2
1091	comp1284_c0_seq2	207	4	1	3	1
1092	comp1285_c0_seq1	431	0	6	6	2
1093	comp1285_c1_seq1	312	0	3	7	5
1094	comp1286_c0_seq1	266	3	2	4	2
1095	comp1287_c0_seq1	1189	8	12	23	29
1096	comp1288_c0_seq1	708	2	0	2	3
1097	comp1289_c0_seq1	879	5	1	8	23
1098	comp1290_c0_seq1	265	2	0	4	10		XP_001948116.2	50.56179775	PREDICTED: dynein heavy chain 10, axonemal-like [Acyrthosiphon pisum]
1099	comp1290_c1_seq1	648	4	2	14	6		ELU10552.1	31.94444444	hypothetical protein CAPTEDRAFT_221643 [Capitella teleta]
1100	comp1292_c0_seq1	237	3	1	5	5
1101	comp1293_c0_seq1	431	4	9	9	4
1102	comp1293_c1_seq1	216	3	1	6	0
1103	comp1295_c0_seq1	253	0	0	7	5
1104	comp1295_c1_seq1	214	0	1	7	5
1105	comp1297_c0_seq1	708	11	11	12	3
1106	comp1298_c0_seq1	303	2	4	5	1
1107	comp1298_c1_seq1	426	7	4	7	5
1108	comp1299_c0_seq1	444	4	3	5	10
1109	comp1299_c1_seq1	509	4	11	4	16
1110	comp1302_c0_seq1	205	0	0	0	3
1111	comp1304_c0_seq1	218	3	2	1	2
1112	comp1304_c1_seq1	340	4	2	4	1
1113	comp1305_c0_seq1	672	14	14	10	4
1114	comp1306_c0_seq1	309	7	4	3	8
1115	comp1309_c0_seq1	514	6	6	8	9
1116	comp1311_c0_seq1	378	0	5	2	1
1117	comp1311_c1_seq1	498	0	4	6	2
1118	comp1312_c0_seq1	394	2	2	9	2
1119	comp1313_c0_seq1	692	8	2	6	12
1120	comp1315_c0_seq1	1222	16	12	15	19
1121	comp1316_c0_seq1	209	1	1	10	7
1122	comp1317_c0_seq1	207	0	0	0	0
1123	comp1320_c0_seq1	806	20	21	6	11
1124	comp1322_c0_seq1	576	2	1	14	5
1125	comp1322_c1_seq1	205	1	0	2	1
1126	comp1324_c0_seq1	360	7	2	3	4
1127	comp1324_c1_seq1	1007	6	8	21	14		AAA28508.1	28.125	"reverse transcriptase (put.) putative [Drosophila melanogaster]
1128	comp1325_c0_seq1	361	2	5	4	9
1129	comp1326_c0_seq1	594	0	3	10	6
1130	comp1326_c0_seq2	550	8	6	6	9
1131	comp1327_c0_seq1	367	6	0	6	6
1132	comp1328_c0_seq1	236	7	0	0	4
1133	comp1330_c0_seq1	407	3	1	5	11
1134	comp1331_c0_seq1	437	4	2	10	10
1135	comp1331_c1_seq1	505	3	3	9	14
1136	comp1332_c0_seq1	829	10	6	13	19
1137	comp1332_c1_seq1	208	0	3	2	2
1138	comp1333_c0_seq1	741	3	16	13	20
1139	comp1334_c0_seq1	403	4	2	9	2
1140	comp1335_c0_seq1	339	6	2	4	3
1141	comp1335_c1_seq1	409	4	4	5	3
1142	comp1336_c0_seq1	357	4	5	8	2		XP_001948591.2	45.56962025	PREDICTED: hypothetical protein LOC100167765 [Acyrthosiphon pisum]
1143	comp1336_c1_seq1	289	4	2	10	4
1144	comp1337_c0_seq1	853	13	6	20	16
1145	comp1337_c0_seq2	572	2	6	2	4
1146	comp1338_c0_seq1	487	4	0	2	1
1147	comp1338_c1_seq1	282	4	0	0	0
1148	comp1339_c0_seq1	383	4	2	2	5
1149	comp1339_c0_seq2	382	8	7	2	10
1150	comp1340_c0_seq1	667	1	5	8	9
1151	comp1340_c0_seq2	645	6	0	6	4
1152	comp1344_c0_seq1	1446	14	10	29	41
1153	comp1344_c1_seq1	800	0	3	12	18
1154	comp1345_c0_seq1	233	4	1	3	3
1155	comp1346_c0_seq1	365	2	7	2	4
1156	comp1347_c0_seq1	308	2	4	2	0
1157	comp1347_c0_seq2	227	4	2	3	2
1158	comp1348_c0_seq1	315	1	3	1	2
1159	comp1349_c0_seq1	226	0	0	1	1
1160	comp1351_c0_seq1	258	0	6	9	1
1161	comp1351_c1_seq1	305	0	2	2	1
1162	comp1352_c0_seq1	710	0	0	9	6
1163	comp1352_c0_seq2	316	4	0	5	4
1164	comp1353_c0_seq1	357	6	7	6	0
1165	comp1354_c0_seq1	944	8	8	14	28
1166	comp1354_c1_seq1	317	0	0	6	2
1167	comp1355_c0_seq1	743	6	3	13	9
1168	comp1355_c1_seq1	335	2	2	8	6
1169	comp1356_c0_seq1	635	0	0	18	17
1170	comp1356_c1_seq1	301	0	0	7	3
1171	comp1359_c0_seq1	348	1	1	3	6
1172	comp1361_c0_seq1	340	2	0	7	4
1173	comp1362_c0_seq1	355	0	3	2	16
1174	comp1362_c1_seq1	418	0	2	10	7
1175	comp1363_c0_seq1	467	2	8	0	6
1176	comp1365_c0_seq1	222	2	0	2	5
1177	comp1366_c0_seq1	215	2	0	4	2
1178	comp1368_c0_seq1	495	0	3	12	10
1179	comp1368_c1_seq1	852	1	9	24	17
1180	comp1369_c0_seq1	509	1	7	3	13
1181	comp1369_c1_seq1	208	2	1	1	5
1182	comp1370_c0_seq1	302	0	1	8	2		XP_003242004.1	74.28571429	PREDICTED: hypothetical protein LOC100575450 [Acyrthosiphon pisum]
1183	comp1370_c0_seq2	290	6	0	3	2		XP_003242004.1	66	PREDICTED: hypothetical protein LOC100575450 [Acyrthosiphon pisum]
1184	comp1373_c0_seq1	588	6	32	6	2
1185	comp1373_c1_seq1	649	5	26	9	3
1186	comp1375_c0_seq1	328	4	0	7	14
1187	comp1379_c0_seq1	1067	4	4	23	33		EHJ66934.1	32.74336283	reverse transcriptase [Danaus plexippus]	2	1	2	0
1188	comp1381_c0_seq1	296	3	2	3	10
1189	comp1381_c1_seq1	657	2	4	13	10
1190	comp1382_c0_seq1	601	7	9	34	30
1191	comp1383_c0_seq1	855	14	1	12	15
1192	comp1383_c0_seq2	479	0	12	0	14
1193	comp1384_c0_seq1	471	4	4	11	6
1194	comp1385_c0_seq1	601	17	4	15	14
1195	comp1387_c0_seq1	380	2	0	12	8
1196	comp1387_c1_seq1	337	2	0	14	2
1197	comp1391_c0_seq1	721	4	3	4	9
1198	comp1392_c0_seq1	472	2	2	7	11
1199	comp1392_c1_seq1	382	2	0	5	7
1200	comp1393_c0_seq1	403	4	12	3	4
1201	comp1394_c0_seq1	1251	8	5	16	12
1202	comp1394_c1_seq1	355	2	3	2	4
1203	comp1395_c0_seq1	558	9	2	10	17
1204	comp1396_c0_seq1	812	16	8	1	6
1205	comp1396_c1_seq1	252	4	3	3	1
1206	comp1397_c0_seq1	247	0	0	6	0		EFN73722.1	52.05479452	Putative uncharacterized protein FLJ37770 [Camponotus floridanus]
1207	comp1398_c0_seq1	610	14	5	5	2
1208	comp1402_c0_seq1	286	2	1	4	5
1209	comp1402_c1_seq1	230	1	2	3	9
1210	comp1403_c0_seq1	1256	4	12	21	31
1211	comp1405_c0_seq1	1441	10	35	13	23	GO:0016491 cytochrome p450-like protein	XP_003246356.1	37.5	PREDICTED: cytochrome P450 4C1-like [Acyrthosiphon pisum]
1212	comp1406_c0_seq1	691	8	7	12	12
1213	comp1407_c0_seq1	405	4	4	16	2
1214	comp1408_c0_seq1	1264	17	16	22	19
1215	comp1409_c0_seq1	473	9	4	0	1
1216	comp1409_c1_seq1	251	5	0	3	6
1217	comp1410_c0_seq1	659	11	9	6	3
1218	comp1410_c1_seq1	420	10	5	9	12
1219	comp1411_c0_seq1	279	4	9	8	1
1220	comp1412_c0_seq1	468	4	0	14	12
1221	comp1412_c1_seq1	1357	34	31	31	39
1222	comp1413_c0_seq1	565	0	4	12	6
1223	comp1413_c1_seq1	426	4	9	4	9
1224	comp1414_c0_seq1	278	2	3	17	18
1225	comp1417_c0_seq1	304	5	3	4	1
1226	comp1419_c0_seq1	330	1	0	7	3
1227	comp1419_c1_seq1	206	3	0	0	6
1228	comp1420_c0_seq1	229	6	2	9	6
1229	comp1423_c0_seq1	530	7	0	10	6
1230	comp1423_c1_seq1	520	5	2	7	7
1231	comp1424_c0_seq1	740	8	6	5	11
1232	comp1425_c0_seq1	288	0	0	0	10
1233	comp1427_c0_seq1	507	3	0	3	5
1234	comp1429_c0_seq1	229	0	0	1	1
1235	comp1430_c0_seq1	348	3	3	2	5
1236	comp1430_c1_seq1	389	6	2	3	5
1237	comp1431_c0_seq1	207	2	3	2	2
1238	comp1433_c0_seq1	353	2	2	6	5
1239	comp1436_c0_seq1	1117	10	4	15	12
1240	comp1437_c0_seq1	208	1	0	1	2
1241	comp1442_c0_seq1	483	5	4	14	1
1242	comp1442_c1_seq1	225	3	2	1	1
1243	comp1445_c0_seq1	2146	41	24	33	47					7	1	7	0
1244	comp1445_c1_seq1	556	9	4	7	5					7	1	7	0
1245	comp1447_c0_seq1	2378	93	28	7	14
1246	comp1447_c1_seq1	433	9	6	6	4
1247	comp1449_c0_seq1	447	6	3	4	10
1248	comp1451_c0_seq1	278	2	5	0	0
1249	comp1454_c0_seq1	434	7	3	6	6
1250	comp1455_c0_seq1	393	1	1	8	6
1251	comp1455_c1_seq1	323	1	7	0	7
1252	comp1459_c0_seq1	408	4	2	16	6
1253	comp1461_c0_seq1	586	8	3	8	12
1254	comp1461_c1_seq1	1918	6	11	10	18
1255	comp1465_c0_seq1	288	5	2	5	4
1256	comp1465_c1_seq1	524	8	5	13	7
1257	comp1466_c0_seq1	234	0	0	5	5
1258	comp1470_c0_seq1	871	12	16	7	1
1259	comp1471_c0_seq1	264	2	3	0	6
1260	comp1472_c0_seq1	496	6	6	8	1
1261	comp1472_c1_seq1	281	5	1	4	2
1262	comp1473_c0_seq1	582	2	3	2	7		XP_003242865.1	30	PREDICTED: hypothetical protein LOC100572069 [Acyrthosiphon pisum]
1263	comp1473_c1_seq1	234	0	3	0	2
1264	comp1476_c0_seq1	437	3	4	4	8
1265	comp1478_c0_seq1	396	1	4	6	1
1266	comp1478_c1_seq1	253	2	2	3	4
1267	comp1479_c0_seq1	385	0	2	12	9
1268	comp1479_c1_seq1	574	7	16	18	16
1269	comp1480_c0_seq1	251	3	1	2	6
1270	comp1480_c1_seq1	1368	29	13	34	42
1271	comp1481_c0_seq1	297	6	6	6	9
1272	comp1482_c0_seq1	548	3	2	9	8
1273	comp1483_c0_seq1	712	19	1	14	15
1274	comp1483_c1_seq1	360	5	5	3	6
1275	comp1486_c0_seq1	217	4	2	10	6
1276	comp1487_c0_seq1	1487	10	5	15	21		XP_003244745.1	59.47046843	PREDICTED: hypothetical protein LOC100573539 [Acyrthosiphon pisum]	2	2	1	1
1277	comp1488_c0_seq1	320	3	6	2	0
1278	comp1488_c0_seq2	226	2	0	4	1
1279	comp1491_c0_seq1	802	2	4	30	30
1280	comp1492_c0_seq1	950	0	3	22	46
1281	comp1494_c0_seq1	769	13	9	3	11
1282	comp1497_c0_seq1	274	2	2	1	3
1283	comp1497_c1_seq1	209	6	3	0	3
1284	comp1498_c0_seq1	1253	30	17	35	27
1285	comp1498_c1_seq1	553	2	7	12	13
1286	comp1499_c0_seq1	679	3	2	12	29
1287	comp1500_c0_seq1	1902	24	19	35	41
1288	comp1500_c1_seq1	616	5	6	20	13
1289	comp1501_c0_seq1	271	0	0	4	4
1290	comp1503_c0_seq1	270	0	2	6	6
1291	comp1503_c1_seq1	642	3	16	12	20
1292	comp1504_c0_seq1	1340	12	16	22	24
1293	comp1505_c0_seq1	500	6	7	2	7
1294	comp1508_c0_seq1	314	0	1	7	12
1295	comp1510_c0_seq1	820	3	3	9	2
1296	comp1510_c1_seq1	467	3	1	5	0
1297	comp1512_c0_seq1	373	8	3	2	9
1298	comp1513_c0_seq1	491	11	5	5	15
1299	comp1513_c1_seq1	202	0	0	4	1
1300	comp1514_c0_seq1	745	0	0	29	19
1301	comp1514_c0_seq2	715	6	4	20	7
1302	comp1516_c0_seq1	301	2	3	16	6
1303	comp1516_c1_seq1	521	5	8	10	14
1304	comp1517_c0_seq1	653	1	8	10	18
1305	comp1518_c0_seq1	482	7	0	19	9
1306	comp1518_c1_seq1	503	1	2	11	3
1307	comp1520_c0_seq1	460	6	9	14	15
1308	comp1522_c0_seq1	572	4	6	4	9
1309	comp1523_c0_seq1	469	2	0	9	2
1310	comp1523_c1_seq1	405	1	4	8	3
1311	comp1524_c0_seq1	314	5	2	3	9
1312	comp1530_c0_seq1	448	3	1	5	7
1313	comp1530_c1_seq1	415	6	7	10	4
1314	comp1531_c0_seq1	441	10	5	9	4
1315	comp1532_c0_seq1	510	3	3	5	6
1316	comp1533_c0_seq1	281	1	0	3	2
1317	comp1533_c0_seq2	274	2	1	2	9
1318	comp1535_c0_seq1	244	2	2	2	3
1319	comp1540_c0_seq1	636	0	2	19	26
1320	comp1540_c0_seq2	221	1	3	9	1
1321	comp1542_c0_seq1	220	1	2	0	2
1322	comp1543_c0_seq1	565	4	6	17	23
1323	comp1543_c1_seq1	283	8	1	8	2
1324	comp1544_c0_seq1	818	7	16	7	12
1325	comp1544_c1_seq1	405	13	6	7	8
1326	comp1546_c0_seq1	329	1	5	1	1
1327	comp1549_c0_seq1	1156	24	18	11	18
1328	comp1550_c0_seq1	215	2	0	9	6
1329	comp1551_c0_seq1	289	6	5	8	9
1330	comp1551_c1_seq1	387	0	0	16	5
1331	comp1553_c0_seq1	639	8	5	10	19
1332	comp1553_c1_seq1	902	14	17	19	12
1333	comp1556_c0_seq1	677	5	32	4	24
1334	comp1556_c1_seq1	223	3	6	4	4
1335	comp1558_c0_seq1	297	5	6	8	7
1336	comp1559_c0_seq1	336	2	0	1	0
1337	comp1560_c0_seq1	309	6	1	0	12
1338	comp1561_c0_seq1	577	2	4	18	15
1339	comp1563_c0_seq1	367	8	6	2	7
1340	comp1564_c0_seq1	335	2	0	8	2
1341	comp1564_c1_seq1	209	1	1	2	1
1342	comp1565_c0_seq1	207	1	1	2	1
1343	comp1565_c1_seq1	364	2	4	7	5
1344	comp1566_c0_seq1	275	4	0	6	1
1345	comp1570_c0_seq1	880	20	22	5	6		XP_001949299.2	57.55395683	PREDICTED: hypothetical protein LOC100169026 [Acyrthosiphon pisum]
1346	comp1571_c0_seq1	588	14	6	2	12
1347	comp1572_c0_seq1	312	3	2	4	12
1348	comp1573_c0_seq1	229	1	4	4	8
1349	comp1574_c0_seq1	566	1	5	4	15
1350	comp1575_c0_seq1	763	18	5	12	13
1351	comp1576_c0_seq1	373	5	6	10	5		EGI63032.1	56.52173913	Mariner Mos1 transposase [Acromyrmex echinatior]
1352	comp1577_c0_seq1	375	7	0	4	13
1353	comp1578_c0_seq1	480	1	9	4	25
1354	comp1579_c0_seq1	695	16	8	13	12
1355	comp1580_c0_seq1	285	2	2	6	1
1356	comp1581_c0_seq1	1638	32	14	25	26		EFA12191.1	31.65467626	hypothetical protein TcasGA2_TC004344 [Tribolium castaneum]
1357	comp1581_c1_seq1	298	2	0	15	4
1358	comp1582_c0_seq1	681	6	2	12	13
1359	comp1583_c0_seq1	348	0	16	4	3
1360	comp1583_c1_seq1	472	1	19	4	1
1361	comp1585_c0_seq1	297	4	0	5	3
1362	comp1586_c0_seq1	263	0	0	11	8
1363	comp1586_c1_seq1	359	1	1	5	6
1364	comp1588_c0_seq1	209	0	1	2	1
1365	comp1591_c0_seq1	456	12	0	3	9
1366	comp1591_c1_seq1	216	2	0	1	1
1367	comp1592_c0_seq1	501	9	9	9	8
1368	comp1592_c1_seq1	527	14	5	9	7
1369	comp1593_c0_seq1	734	0	4	15	4
1370	comp1593_c1_seq1	421	0	2	3	2
1371	comp1597_c0_seq1	387	5	0	8	15		EFN67152.1	45.08196721	hypothetical protein EAG_09684 [Camponotus floridanus]
1372	comp1599_c0_seq1	308	2	0	8	2
1373	comp1599_c1_seq1	408	2	4	9	12
1374	comp1602_c0_seq1	419	0	2	14	15
1375	comp1602_c1_seq1	470	0	0	8	11
1376	comp1604_c0_seq1	342	1	5	9	10
1377	comp1604_c1_seq1	237	1	2	4	4
1378	comp1605_c0_seq1	303	1	1	0	5
1379	comp1605_c1_seq1	274	6	4	2	6
1380	comp1609_c0_seq1	483	6	2	8	10
1381	comp1610_c0_seq1	687	8	10	12	25
1382	comp1610_c1_seq1	528	3	8	4	5
1383	comp1612_c0_seq1	564	18	14	4	13
1384	comp1615_c0_seq1	1022	12	12	17	23
1385	comp1616_c0_seq1	417	7	5	5	6
1386	comp1617_c0_seq1	251	5	2	0	2
1387	comp1619_c0_seq1	314	1	1	2	4
1388	comp1620_c0_seq1	479	7	2	6	9
1389	comp1627_c0_seq1	211	4	2	1	9
1390	comp1628_c0_seq1	242	3	2	2	6
1391	comp1629_c0_seq1	790	19	2	28	36
1392	comp1629_c1_seq1	531	8	2	16	24
1393	comp1635_c0_seq1	520	0	4	7	8		EFN62039.1	61.03896104	Retrotransposable element Tf2 155 kDa protein type 1 [Camponotus floridanus]	2	2	1	1
1394	comp1635_c1_seq1	534	7	8	7	1	GO:0003723 uncharacterized protein - partial	XP_001946295.2	74.50980392	PREDICTED: cytochrome P450 307a1-like [Acyrthosiphon pisum]
1395	comp1636_c0_seq1	239	3	1	4	12
1396	comp1636_c0_seq2	232	2	0	0	2
1397	comp1637_c0_seq1	208	1	4	7	5
1398	comp1637_c1_seq1	661	11	8	17	14
1399	comp1638_c0_seq1	831	6	6	13	15
1400	comp1639_c0_seq1	883	1	5	16	9
1401	comp1639_c1_seq1	321	2	4	5	4
1402	comp1640_c0_seq1	592	10	8	4	13
1403	comp1640_c1_seq1	368	9	4	4	5
1404	comp1644_c0_seq1	390	8	4	6	1
1405	comp1645_c0_seq1	585	8	11	12	15
1406	comp1646_c0_seq1	238	3	3	6	2
1407	comp1649_c0_seq1	439	6	5	10	4
1408	comp1650_c0_seq1	438	2	8	11	4
1409	comp1650_c1_seq1	563	8	2	9	4
1410	comp1651_c0_seq1	210	1	0	0	5
1411	comp1653_c0_seq1	270	2	2	3	8
1412	comp1657_c0_seq1	1661	5	15	16	35		XP_002428075.1	28.3286119	Centrosome protein, putative [Pediculus humanus corporis]	2	2	1	1
1413	comp1658_c0_seq1	202	1	1	3	0
1414	comp1659_c0_seq1	408	6	9	12	17
1415	comp1660_c0_seq1	296	2	2	3	6
1416	comp1662_c0_seq1	299	1	2	3	2
1417	comp1662_c1_seq1	340	2	1	6	3
1418	comp1664_c0_seq1	786	29	21	24	28
1419	comp1666_c0_seq1	407	11	1	2	12
1420	comp1666_c1_seq1	460	5	1	2	12
1421	comp1667_c0_seq1	490	5	3	2	9
1422	comp1667_c1_seq1	325	5	3	6	11
1423	comp1668_c0_seq1	504	2	0	13	15		XP_001947563.2	53.84615385	PREDICTED: hypothetical protein LOC100165165 [Acyrthosiphon pisum]
1424	comp1669_c0_seq1	852	6	9	26	21		XP_003249046.1	57.54189944	PREDICTED: hypothetical protein LOC100570869 [Acyrthosiphon pisum]
1425	comp1669_c1_seq1	248	1	5	7	5	GO:0003676 uncharacterized protein partial	XP_003244043.1	65.85365854	PREDICTED: hypothetical protein LOC100573570 [Acyrthosiphon pisum]
1426	comp1673_c0_seq1	497	5	22	2	4
1427	comp1675_c0_seq1	623	2	0	18	6
1428	comp1676_c0_seq1	502	0	2	14	26
1429	comp1676_c0_seq2	331	2	2	4	4
1430	comp1678_c0_seq1	348	9	1	8	4
1431	comp1682_c0_seq1	509	6	5	5	4
1432	comp1684_c0_seq1	292	1	0	4	6
1433	comp1684_c1_seq1	267	1	0	5	4
1434	comp1687_c0_seq1	251	0	2	0	2
1435	comp1688_c0_seq1	341	2	2	2	7
1436	comp1689_c0_seq1	206	2	3	5	8		ADB28040.1	66.07142857	transposase [Agrilus planipennis]
1437	comp1692_c0_seq1	205	1	3	5	3
1438	comp1695_c0_seq1	445	9	3	7	5
1439	comp1697_c0_seq1	1357	15	9	24	25
1440	comp1697_c1_seq1	221	5	1	2	3
1441	comp1699_c0_seq1	399	8	0	3	6
1442	comp1701_c0_seq1	572	0	11	12	6
1443	comp1701_c1_seq1	475	4	8	12	2
1444	comp1702_c0_seq1	238	1	2	7	2
1445	comp1709_c0_seq1	234	1	5	0	4
1446	comp1710_c0_seq1	382	0	2	4	11
1447	comp1710_c1_seq1	399	2	4	2	9
1448	comp1711_c0_seq1	224	1	4	1	0
1449	comp1712_c0_seq1	422	9	0	6	7
1450	comp1712_c1_seq1	411	11	3	8	8
1451	comp1720_c0_seq1	281	3	4	8	4
1452	comp1720_c1_seq1	219	1	0	4	5
1453	comp1721_c0_seq1	616	1	8	4	9
1454	comp1723_c0_seq1	1026	15	18	9	11
1455	comp1724_c0_seq1	646	2	4	16	5
1456	comp1724_c0_seq2	325	0	1	2	1
1457	comp1725_c0_seq1	1530	14	18	18	11
1458	comp1728_c0_seq1	244	0	3	1	7
1459	comp1728_c1_seq1	448	11	3	6	4
1460	comp1729_c0_seq1	206	2	0	3	2
1461	comp1732_c0_seq1	306	2	0	6	10
1462	comp1732_c0_seq2	271	0	0	7	10
1463	comp1733_c0_seq1	828	26	2	2	2
1464	comp1733_c0_seq2	262	1	1	0	2
1465	comp1736_c0_seq1	373	2	0	9	2
1466	comp1736_c0_seq2	207	0	2	4	2
1467	comp1737_c0_seq1	394	9	0	5	13
1468	comp1737_c1_seq1	813	3	7	22	10
1469	comp1738_c0_seq1	570	2	2	3	2
1470	comp1738_c1_seq1	350	3	0	4	2
1471	comp1739_c0_seq1	507	1	6	12	22
1472	comp1739_c1_seq1	643	3	2	18	22
1473	comp1741_c0_seq1	488	4	3	3	12
1474	comp1743_c0_seq1	937	16	4	14	24
1475	comp1745_c0_seq1	280	4	1	3	3
1476	comp1745_c1_seq1	392	3	2	5	2
1477	comp1746_c0_seq1	318	2	5	1	3
1478	comp1746_c1_seq1	207	2	2	7	1
1479	comp1748_c0_seq1	991	9	10	18	16
1480	comp1749_c0_seq1	201	3	4	5	2
1481	comp1750_c0_seq1	1108	10	6	11	30
1482	comp1752_c0_seq1	269	4	1	6	0
1483	comp1754_c0_seq1	502	0	6	21	13
1484	comp1754_c1_seq1	353	4	7	15	5
1485	comp1755_c0_seq1	449	5	3	6	9
1486	comp1756_c0_seq1	523	7	1	3	7
1487	comp1757_c0_seq1	431	4	2	5	12
1488	comp1757_c1_seq1	211	1	0	3	5
1489	comp1758_c0_seq1	350	2	0	4	10
1490	comp1759_c0_seq1	393	2	9	13	2
1491	comp1760_c0_seq1	647	7	4	5	7
1492	comp1760_c1_seq1	298	4	2	1	4
1493	comp1763_c0_seq1	347	6	6	3	8
1494	comp1763_c1_seq1	336	0	2	1	8
1495	comp1766_c0_seq1	506	2	3	14	12
1496	comp1766_c1_seq1	1376	8	16	32	43
1497	comp1767_c0_seq1	574	4	4	9	13
1498	comp1767_c1_seq1	335	6	2	2	0
1499	comp1769_c0_seq1	254	1	4	1	2
1500	comp1770_c0_seq1	725	13	10	9	15
1501	comp1770_c1_seq1	660	12	8	6	6
1502	comp1771_c0_seq1	424	7	8	7	6
1503	comp1772_c0_seq1	785	10	4	9	30		XP_001938043.1	46.66666667	predicted protein [Pyrenophora tritici-repentis Pt-1C-BFP]
1504	comp1776_c0_seq1	364	3	3	5	7
1505	comp1776_c1_seq1	452	2	7	8	4
1506	comp1779_c0_seq1	222	5	0	5	2
1507	comp1780_c0_seq1	235	4	0	9	4
1508	comp1782_c0_seq1	212	3	6	5	1
1509	comp1782_c1_seq1	399	0	5	6	7
1510	comp1784_c0_seq1	459	14	5	8	4
1511	comp1785_c0_seq1	490	3	3	19	16
1512	comp1785_c1_seq1	390	4	2	13	9
1513	comp1786_c0_seq1	438	0	18	4	6
1514	comp1786_c1_seq1	485	2	8	10	2
1515	comp1788_c0_seq1	568	9	9	9	5
1516	comp1788_c1_seq1	221	2	2	3	1
1517	comp1789_c0_seq1	442	2	3	9	9		XP_003242064.1	46.42857143	PREDICTED: hypothetical protein LOC100573767 [Acyrthosiphon pisum]
1518	comp1789_c1_seq1	451	0	0	5	11		XP_003242103.1	55.33980583	PREDICTED: hypothetical protein LOC100573858 [Acyrthosiphon pisum]
1519	comp1790_c0_seq1	1038	4	10	18	34
1520	comp1791_c0_seq1	463	5	0	4	8
1521	comp1791_c0_seq2	303	3	2	2	2
1522	comp1794_c0_seq1	365	8	2	5	2
1523	comp1796_c0_seq1	783	4	3	15	35
1524	comp1796_c1_seq1	996	4	5	12	23
1525	comp1797_c0_seq1	1098	8	18	16	19
1526	comp1797_c0_seq2	497	2	8	12	9
1527	comp1800_c0_seq1	1150	1	7	19	13		XP_003241190.1	43.68421053	PREDICTED: coiled-coil domain-containing protein 39-like [Acyrthosiphon pisum]	2	2	1	1
1528	comp1800_c1_seq1	1783	10	0	10	26	GO:0006928 coiled-coil domain-containing protein 39-like	XP_003241190.1	45.39249147	PREDICTED: coiled-coil domain-containing protein 39-like [Acyrthosiphon pisum]
1529	comp1802_c0_seq1	287	1	4	1	4
1530	comp1805_c0_seq1	596	16	9	4	6
1531	comp1806_c0_seq1	245	0	0	1	9
1532	comp1809_c0_seq1	364	3	4	8	0
1533	comp1809_c1_seq1	279	4	2	2	2
1534	comp1812_c0_seq1	298	0	4	6	4
1535	comp1813_c0_seq1	300	8	6	1	0
1536	comp1814_c0_seq1	558	3	2	25	8
1537	comp1814_c1_seq1	290	0	4	5	9
1538	comp1815_c0_seq1	261	0	0	8	0
1539	comp1818_c0_seq1	802	18	12	18	22
1540	comp1818_c1_seq1	1319	35	17	18	19
1541	comp1819_c0_seq1	427	10	3	9	12
1542	comp1820_c0_seq1	2549	9	13	13	30	GO:0035085 cytoplasmic dynein 2 heavy chain 1-like	XP_003248083.1	59.39675174	PREDICTED: cytoplasmic dynein 2 heavy chain 1-like [Acyrthosiphon pisum]	3	2	2	1
1543	comp1820_c1_seq1	852	1	1	4	12	GO:0009653 cytoplasmic dynein 2 heavy chain 1-like	XP_001950943.2	54.06360424	PREDICTED: cytoplasmic dynein 2 heavy chain 1-like [Acyrthosiphon pisum]
1544	comp1823_c0_seq1	304	5	4	8	0
1545	comp1825_c0_seq1	261	2	0	2	3
1546	comp1826_c0_seq1	225	4	5	2	4
1547	comp1827_c0_seq1	344	2	2	0	4
1548	comp1828_c0_seq1	971	14	12	8	17
1549	comp1828_c1_seq1	602	11	6	11	10
1550	comp1829_c0_seq1	362	1	3	2	0
1551	comp1830_c0_seq1	220	2	3	3	2
1552	comp1830_c1_seq1	318	5	0	2	4
1553	comp1831_c0_seq1	387	1	0	8	3
1554	comp1831_c1_seq1	493	0	1	9	16
1555	comp1832_c0_seq1	273	3	4	0	7
1556	comp1833_c0_seq1	1007	12	8	14	21
1557	comp1834_c0_seq1	427	4	1	7	8
1558	comp1834_c0_seq2	259	2	4	6	4
1559	comp1835_c0_seq1	254	0	1	2	3
1560	comp1837_c0_seq1	992	12	14	19	16
1561	comp1837_c1_seq1	426	4	7	2	4
1562	comp1838_c0_seq1	408	6	16	2	6
1563	comp1839_c0_seq1	259	2	2	10	8
1564	comp1842_c0_seq1	403	0	1	9	0
1565	comp1847_c0_seq1	711	6	9	15	24
1566	comp1849_c0_seq1	333	4	0	8	8
1567	comp1850_c0_seq1	452	2	4	4	6
1568	comp1852_c0_seq1	214	4	1	1	1
1569	comp1855_c0_seq1	464	8	0	10	2
1570	comp1856_c0_seq1	255	0	0	3	8
1571	comp1859_c0_seq1	1071	18	14	17	21
1572	comp1860_c0_seq1	827	10	26	16	35
1573	comp1862_c0_seq1	1117	11	8	17	14
1574	comp1863_c0_seq1	201	2	0	4	1
1575	comp1865_c0_seq1	781	15	8	12	22
1576	comp1866_c0_seq1	307	1	0	5	2
1577	comp1867_c0_seq1	595	6	3	5	11
1578	comp1867_c0_seq2	210	0	0	0	1
1579	comp1868_c0_seq1	481	6	4	3	4
1580	comp1870_c0_seq1	417	0	4	2	15
1581	comp1871_c0_seq1	584	4	2	2	2
1582	comp1872_c0_seq1	287	0	0	3	7
1583	comp1873_c0_seq1	261	7	4	3	4		XP_003245296.1	54.21686747	PREDICTED: inverted formin-2-like isoform 2 [Acyrthosiphon pisum]
1584	comp1876_c0_seq1	484	1	4	3	10		ADZ95838.1	45.22292994	reverse transcriptase, partial [Archiearis parthenias]
1585	comp1880_c0_seq1	358	2	6	3	4
1586	comp1881_c0_seq1	642	4	5	12	5
1587	comp1882_c0_seq1	574	5	6	2	2
1588	comp1884_c0_seq1	214	1	1	1	1
1589	comp1885_c0_seq1	343	4	2	2	6
1590	comp1886_c0_seq1	263	0	0	5	7
1591	comp1887_c0_seq1	763	10	4	12	11
1592	comp1888_c0_seq1	266	3	0	7	0
1593	comp1889_c0_seq1	374	3	2	6	4
1594	comp1891_c0_seq1	352	5	6	2	11
1595	comp1892_c0_seq1	444	2	1	0	4
1596	comp1894_c0_seq1	627	0	4	15	4
1597	comp1895_c0_seq1	530	6	5	22	9
1598	comp1898_c0_seq1	437	4	3	19	8
1599	comp1901_c0_seq1	213	1	1	1	1
1600	comp1903_c0_seq1	236	1	0	2	3		XP_001949504.2	55.84415584	PREDICTED: hypothetical protein LOC100162931 [Acyrthosiphon pisum]
1601	comp1904_c0_seq1	335	1	0	2	2
1602	comp1906_c0_seq1	490	3	2	2	6
1603	comp1906_c1_seq1	203	4	1	0	0
1604	comp1907_c0_seq1	565	5	2	8	7
1605	comp1908_c0_seq1	773	8	10	5	6
1606	comp1909_c0_seq1	228	0	1	3	1
1607	comp1909_c1_seq1	522	4	5	1	6
1608	comp1911_c0_seq1	493	0	4	0	8
1609	comp1915_c0_seq1	763	9	18	19	42
1610	comp1916_c0_seq1	309	1	1	4	8
1611	comp1918_c0_seq1	585	11	0	16	7
1612	comp1920_c0_seq1	536	8	5	6	2
1613	comp1922_c0_seq1	216	1	0	2	1
1614	comp1923_c0_seq1	257	3	7	3	1
1615	comp1925_c0_seq1	966	4	0	4	2
1616	comp1926_c0_seq1	729	10	11	9	9
1617	comp1927_c0_seq1	367	4	6	3	10
1618	comp1928_c0_seq1	455	2	0	1	4
1619	comp1929_c0_seq1	300	3	2	4	0
1620	comp1930_c0_seq1	264	6	0	0	2
1621	comp1931_c0_seq1	1322	30	10	37	36
1622	comp1932_c0_seq1	843	35	4	10	10
1623	comp1935_c0_seq1	202	0	2	3	4
1624	comp1936_c0_seq1	677	15	4	2	10
1625	comp1939_c0_seq1	365	3	5	4	10
1626	comp1940_c0_seq1	310	14	5	0	3
1627	comp1941_c0_seq1	361	4	2	2	3
1628	comp1942_c0_seq1	445	0	2	6	3
1629	comp1944_c0_seq1	903	4	0	3	0
1630	comp1944_c1_seq1	379	0	0	0	0
1631	comp1945_c0_seq1	532	4	10	5	14
1632	comp1947_c0_seq1	242	6	5	3	3
1633	comp1948_c0_seq1	258	0	0	4	3
1634	comp1949_c0_seq1	366	9	0	0	4
1635	comp1951_c0_seq1	437	0	1	0	4
1636	comp1952_c0_seq1	288	0	2	6	3		XP_001949790.2	45.78313253	PREDICTED: hypothetical protein LOC100166252 [Acyrthosiphon pisum]
1637	comp1954_c0_seq1	573	8	0	7	11		XP_003240855.1	62.14285714	PREDICTED: hypothetical protein LOC100569596 [Acyrthosiphon pisum]
1638	comp1955_c0_seq1	242	0	0	2	7
1639	comp1957_c0_seq1	1059	18	18	3	13
1640	comp1959_c0_seq1	367	2	8	4	7
1641	comp1960_c0_seq1	245	1	0	6	2		XP_003240151.1	44.15584416	PREDICTED: hypothetical protein LOC100568880 [Acyrthosiphon pisum]
1642	comp1961_c0_seq1	278	5	4	4	14
1643	comp1962_c0_seq1	2293	20	14	51	48
1644	comp1963_c0_seq1	207	0	0	4	3
1645	comp1964_c0_seq1	387	2	6	3	0
1646	comp1965_c0_seq1	360	0	1	7	4		EFA12191.1	36.89320388	hypothetical protein TcasGA2_TC004344 [Tribolium castaneum]
1647	comp1966_c0_seq1	253	3	3	6	3
1648	comp1968_c0_seq1	568	8	0	24	10
1649	comp1971_c0_seq1	338	4	0	2	0
1650	comp1974_c0_seq1	664	2	7	6	3
1651	comp1975_c0_seq1	631	4	9	12	3
1652	comp1976_c0_seq1	335	4	2	8	5
1653	comp1977_c0_seq1	421	0	6	10	8
1654	comp1978_c0_seq1	384	4	0	0	4
1655	comp1978_c1_seq1	302	2	0	1	4
1656	comp1979_c0_seq1	202	1	0	4	2
1657	comp1981_c0_seq1	294	2	2	0	1
1658	comp1982_c0_seq1	329	5	3	4	3
1659	comp1983_c0_seq1	773	2	4	13	18
1660	comp1985_c0_seq1	395	4	1	3	2
1661	comp1985_c0_seq2	285	0	3	4	1
1662	comp1987_c0_seq1	1111	17	17	34	23
1663	comp1988_c0_seq1	219	0	3	0	2
1664	comp1989_c0_seq1	369	7	3	4	3
1665	comp1990_c0_seq1	333	5	1	3	5
1666	comp1991_c0_seq1	585	15	3	6	2
1667	comp1992_c0_seq1	249	3	3	2	1
1668	comp1993_c0_seq1	751	5	10	14	13
1669	comp1995_c0_seq1	599	10	2	2	5		EGI62887.1	47.01492537	Mariner Mos1 transposase [Acromyrmex echinatior]
1670	comp1996_c0_seq1	365	7	4	9	11
1671	comp1997_c0_seq1	223	1	0	3	1
1672	comp1998_c0_seq1	439	0	1	5	6
1673	comp1999_c0_seq1	230	5	2	0	1
1674	comp2001_c0_seq1	224	0	2	2	3
1675	comp2004_c0_seq1	1270	18	17	39	44		XP_003242578.1	33.16455696	PREDICTED: hypothetical protein LOC100573829 [Acyrthosiphon pisum]
1676	comp2005_c0_seq1	216	0	0	2	2
1677	comp2005_c1_seq1	292	6	2	11	2
1678	comp2006_c0_seq1	217	5	1	4	0		EFA12992.1	46.47887324	hypothetical protein TcasGA2_TC005257 [Tribolium castaneum]
1679	comp2009_c0_seq1	1111	12	6	47	24
1680	comp2010_c0_seq1	325	1	0	11	5
1681	comp2012_c0_seq1	534	4	7	2	9
1682	comp2012_c1_seq1	235	0	1	2	2
1683	comp2013_c0_seq1	251	0	1	1	4
1684	comp2013_c1_seq1	209	0	1	3	0
1685	comp2014_c0_seq1	296	8	0	3	7
1686	comp2016_c0_seq1	426	2	0	2	10
1687	comp2017_c0_seq1	411	1	0	21	17
1688	comp2018_c0_seq1	1025	5	2	2	11
1689	comp2019_c0_seq1	523	5	3	8	8
1690	comp2021_c0_seq1	398	4	0	9	7		XP_001945911.1	48.8	PREDICTED: hypothetical protein LOC100162262 [Acyrthosiphon pisum]
1691	comp2022_c0_seq1	475	12	14	6	5
1692	comp2023_c0_seq1	260	2	0	6	0
1693	comp2024_c0_seq1	732	0	0	4	0
1694	comp2025_c0_seq1	2450	25	27	33	53
1695	comp2026_c0_seq1	948	4	10	20	24
1696	comp2027_c0_seq1	479	2	2	10	1
1697	comp2028_c0_seq1	964	13	11	17	12		XP_003240104.1	68.88888889	PREDICTED: hypothetical protein LOC100575579 [Acyrthosiphon pisum]
1698	comp2030_c0_seq1	454	5	4	6	3
1699	comp2031_c0_seq1	226	7	1	2	1
1700	comp2032_c0_seq1	201	3	1	2	10
1701	comp2033_c0_seq1	506	5	3	0	10
1702	comp2036_c0_seq1	525	3	1	5	9
1703	comp2037_c0_seq1	210	0	5	1	0
1704	comp2038_c0_seq1	630	2	6	15	17		XP_003241638.1	39.52380952	PREDICTED: hypothetical protein LOC100569966 [Acyrthosiphon pisum]
1705	comp2039_c0_seq1	441	12	4	2	4
1706	comp2040_c0_seq1	233	2	4	2	0
1707	comp2041_c0_seq1	765	2	2	20	12
1708	comp2042_c0_seq1	352	2	3	5	4
1709	comp2042_c1_seq1	271	0	3	1	2
1710	comp2044_c0_seq1	232	0	0	2	7
1711	comp2048_c0_seq1	246	14	3	3	3
1712	comp2050_c0_seq1	669	12	4	7	13
1713	comp2051_c0_seq1	900	2	7	12	16
1714	comp2052_c0_seq1	381	2	3	2	7
1715	comp2053_c0_seq1	547	26	16	12	13					4	2	1	3
1716	comp2054_c0_seq1	1213	0	18	15	12
1717	comp2055_c0_seq1	295	0	4	3	4
1718	comp2056_c0_seq1	309	5	2	4	4
1719	comp2057_c0_seq1	324	12	1	0	2
1720	comp2058_c0_seq1	637	6	2	23	23		XP_003389518.1	35.50724638	PREDICTED: zinc finger MYM-type protein 1-like [Amphimedon queenslandica]
1721	comp2060_c0_seq1	723	3	18	7	9
1722	comp2061_c0_seq1	219	0	0	1	5
1723	comp2063_c0_seq2	291	0	3	3	0
1724	comp2065_c0_seq1	331	4	6	9	12
1725	comp2067_c0_seq1	558	3	3	12	7		XP_001952082.2	60.37735849	PREDICTED: putative nuclease HARBI1-like [Acyrthosiphon pisum]
1726	comp2068_c0_seq1	310	2	2	0	4
1727	comp2068_c0_seq2	309	0	0	0	2
1728	comp2069_c0_seq1	328	0	2	6	0
1729	comp2070_c0_seq1	334	6	0	3	2		XP_003249026.1	71.42857143	PREDICTED: hypothetical protein LOC100568625 [Acyrthosiphon pisum]
1730	comp2070_c0_seq2	225	2	0	3	5
1731	comp2071_c0_seq1	1912	20	17	36	34
1732	comp2072_c0_seq1	407	0	4	3	9
1733	comp2073_c0_seq1	389	2	4	12	3
1734	comp2075_c0_seq1	287	3	1	0	0
1735	comp2076_c0_seq1	450	6	17	4	6
1736	comp2078_c0_seq1	401	4	4	6	5
1737	comp2079_c0_seq1	443	4	0	6	18
1738	comp2080_c0_seq1	275	2	4	1	3
1739	comp2082_c0_seq1	353	6	4	9	4
1740	comp2083_c0_seq1	338	1	2	6	5
1741	comp2084_c0_seq1	364	5	7	2	2
1742	comp2085_c0_seq1	329	6	2	11	7
1743	comp2086_c0_seq1	271	6	5	8	1
1744	comp2088_c0_seq1	277	0	2	2	0
1745	comp2088_c1_seq1	267	0	0	2	0
1746	comp2091_c0_seq1	382	2	0	4	5		XP_003245547.1	34.90566038	PREDICTED: hypothetical protein LOC100568618 [Acyrthosiphon pisum]
1747	comp2092_c0_seq1	202	1	3	3	3
1748	comp2093_c0_seq1	717	4	8	11	14
1749	comp2095_c0_seq1	913	1	6	13	44
1750	comp2096_c0_seq1	268	0	0	7	1
1751	comp2097_c0_seq1	443	2	0	0	0
1752	comp2098_c0_seq1	204	5	0	2	1
1753	comp2100_c0_seq1	491	7	10	5	7
1754	comp2101_c0_seq1	315	1	1	3	4
1755	comp2102_c0_seq1	334	5	2	5	8
1756	comp2104_c0_seq1	381	4	2	5	8
1757	comp2109_c0_seq1	230	1	5	2	8
1758	comp2111_c0_seq1	217	0	0	1	2
1759	comp2113_c0_seq1	258	2	1	4	6
1760	comp2117_c0_seq1	216	0	1	9	5
1761	comp2118_c0_seq1	224	0	1	2	2
1762	comp2121_c0_seq1	546	2	4	0	6
1763	comp2124_c0_seq1	356	11	5	11	10
1764	comp2127_c0_seq1	503	4	3	3	2
1765	comp2131_c0_seq1	697	0	2	10	8
1766	comp2133_c0_seq1	452	1	3	5	8
1767	comp2136_c0_seq1	201	2	2	6	4
1768	comp2140_c0_seq1	229	0	2	4	2
1769	comp2141_c0_seq1	407	0	2	2	6		XP_001650383.1	36.2962963	wd-repeat protein [Aedes aegypti]	2	2	1	1
1770	comp2142_c0_seq1	557	4	9	2	4
1771	comp2143_c0_seq1	242	2	0	2	0
1772	comp2146_c0_seq1	376	0	0	3	5
1773	comp2148_c0_seq1	1628	21	10	25	35
1774	comp2150_c0_seq1	319	3	2	0	1
1775	comp2150_c0_seq2	258	4	1	1	2
1776	comp2151_c0_seq1	240	1	0	1	4
1777	comp2152_c0_seq1	839	13	6	10	4
1778	comp2154_c0_seq1	601	11	11	6	6
1779	comp2155_c0_seq1	255	2	1	0	1
1780	comp2156_c0_seq1	1701	21	24	31	20	GO:0008513 organic cation transporter 1-like	EFN73180.1	65.0887574	Organic cation transporter 1 [Camponotus floridanus]	2	2	1	1
1781	comp2157_c0_seq1	230	1	2	0	3
1782	comp2158_c0_seq1	504	2	3	6	4
1783	comp2159_c0_seq1	492	3	1	6	11		XP_003240409.1	51.55279503	PREDICTED: WD repeat-containing protein 78-like [Acyrthosiphon pisum]	2	2	1	1
1784	comp2160_c0_seq1	434	4	6	6	1
1785	comp2163_c0_seq1	1095	16	4	22	25
1786	comp2166_c0_seq1	379	2	2	5	6
1787	comp2168_c0_seq1	993	8	11	32	34
1788	comp2171_c0_seq1	481	4	4	7	8
1789	comp2172_c0_seq1	504	10	5	6	7
1790	comp2173_c0_seq1	719	8	0	13	10
1791	comp2174_c0_seq1	950	14	4	22	14	GO:0043231 e3 ubiquitin-protein ligase march2-like	XP_003245666.1	42.59259259	PREDICTED: e3 ubiquitin-protein ligase MARCH3-like [Acyrthosiphon pisum]	2	2	1	1
1792	comp2175_c0_seq1	737	4	4	14	13
1793	comp2177_c0_seq1	399	5	3	4	4
1794	comp2178_c0_seq1	737	9	7	12	7
1795	comp2179_c0_seq1	274	0	3	4	5
1796	comp2180_c0_seq1	671	4	2	18	2
1797	comp2181_c0_seq1	1188	18	13	18	33
1798	comp2182_c0_seq1	218	2	1	0	1
1799	comp2184_c0_seq1	399	1	6	5	5
1800	comp2186_c0_seq1	785	2	19	0	23
1801	comp2187_c0_seq1	368	3	5	5	6
1802	comp2190_c0_seq1	1047	22	8	13	15
1803	comp2191_c0_seq1	393	2	1	1	5
1804	comp2191_c0_seq2	327	0	1	4	8
1805	comp2192_c0_seq1	292	2	2	14	5
1806	comp2194_c0_seq1	483	1	4	8	6
1807	comp2195_c0_seq1	576	4	2	4	4
1808	comp2197_c0_seq1	325	0	0	3	6
1809	comp2199_c0_seq1	510	9	2	2	7
1810	comp2201_c0_seq1	1098	2	2	19	47		EFA13346.1	31.44329897	hypothetical protein TcasGA2_TC002325 [Tribolium castaneum]
1811	comp2202_c0_seq1	669	7	12	5	4
1812	comp2203_c0_seq1	704	10	16	6	18
1813	comp2205_c0_seq1	462	2	0	6	9
1814	comp2206_c0_seq1	832	10	2	8	10
1815	comp2207_c0_seq1	458	0	3	17	29
1816	comp2210_c0_seq1	217	0	0	2	2	GO:0009401 pts system galactitol-specific iic component	ZP_12575919.1	100	PTS system sugar-specific permease protein [Propionibacterium acnes SK182B-JCVI]
1817	comp2212_c0_seq1	1297	24	10	23	23		XP_001946731.2	37.87878788	PREDICTED: tigger transposable element-derived protein 4-like [Acyrthosiphon pisum]
1818	comp2214_c0_seq1	654	6	2	4	11
1819	comp2217_c0_seq1	527	9	6	15	10
1820	comp2219_c0_seq1	420	0	0	19	15
1821	comp2219_c1_seq1	209	0	0	4	1
1822	comp2220_c0_seq1	258	0	0	6	0	GO:0005488 protein isoform a-like	XP_971538.2	69.3877551	PREDICTED: similar to CG18136 CG18136-PA [Tribolium castaneum]
1823	comp2220_c1_seq1	209	0	0	4	0		XP_003245146.1	57.57575758	PREDICTED: protein msta, isoform A-like [Acyrthosiphon pisum]
1824	comp2221_c0_seq1	476	6	12	10	11
1825	comp2221_c1_seq1	474	2	4	2	2
1826	comp2223_c0_seq1	248	0	0	2	5
1827	comp2223_c1_seq1	1069	14	8	15	23
1828	comp2226_c0_seq1	774	7	9	15	14
1829	comp2227_c0_seq1	356	6	15	4	5
1830	comp2228_c0_seq1	554	0	2	14	10
1831	comp2229_c0_seq1	298	3	2	3	2
1832	comp2230_c0_seq1	400	8	8	8	2
1833	comp2231_c0_seq1	2157	58	34	30	50
1834	comp2233_c0_seq1	471	10	0	4	0
1835	comp2234_c0_seq1	2166	35	14	58	85		XP_003242832.1	56.11620795	PREDICTED: transforming growth factor-beta-induced protein ig-h3-like [Acyrthosiphon pisum]	2	2	1	1
1836	comp2235_c0_seq1	368	3	1	4	8
1837	comp2236_c0_seq1	453	7	4	4	2		BAH72416.1	58.33333333	ACYPI22936 [Acyrthosiphon pisum]
1838	comp2237_c0_seq1	893	7	2	14	7
1839	comp2238_c0_seq1	436	0	0	7	3		XP_003248981.1	49.09090909	PREDICTED: hypothetical protein LOC100570774, partial [Acyrthosiphon pisum]
1840	comp2239_c0_seq1	750	13	13	2	13
1841	comp2240_c0_seq1	457	9	0	9	8
1842	comp2241_c0_seq1	378	10	3	3	4		XP_003241651.1	42.85714286	PREDICTED: hypothetical protein LOC100571806 [Acyrthosiphon pisum]
1843	comp2242_c0_seq1	504	8	11	6	12
1844	comp2244_c0_seq1	500	7	9	10	11
1845	comp2245_c0_seq1	204	0	3	4	2
1846	comp2246_c0_seq1	328	2	1	5	1
1847	comp2249_c0_seq1	357	3	6	1	7
1848	comp2250_c0_seq1	273	4	2	6	3
1849	comp2251_c0_seq1	304	0	3	0	4
1850	comp2251_c0_seq2	228	5	0	0	0
1851	comp2252_c0_seq1	740	6	18	5	2		AAI66249.1	30.40540541	Unknown (protein for MGC:185250) [Xenopus (Silurana) tropicalis]
1852	comp2254_c0_seq1	202	4	0	0	3
1853	comp2256_c0_seq1	665	6	0	8	6
1854	comp2259_c0_seq1	565	1	2	4	5
1855	comp2260_c0_seq1	674	3	2	14	7
1856	comp2261_c0_seq1	382	1	2	5	5
1857	comp2261_c1_seq1	221	1	3	1	1
1858	comp2265_c0_seq1	410	7	5	16	17
1859	comp2267_c0_seq1	388	3	2	7	6
1860	comp2268_c0_seq1	257	0	0	9	3
1861	comp2269_c0_seq1	337	0	0	2	2
1862	comp2269_c1_seq1	586	6	4	4	4
1863	comp2270_c0_seq1	413	3	0	0	4
1864	comp2271_c0_seq1	458	2	0	12	3		XP_003245477.1	43.1372549	PREDICTED: hypothetical protein LOC100569606 isoform 2 [Acyrthosiphon pisum]
1865	comp2272_c0_seq1	464	0	12	2	4
1866	comp2277_c0_seq1	270	0	3	3	6
1867	comp2278_c0_seq1	772	6	6	21	14
1868	comp2279_c0_seq1	314	0	2	1	2
1869	comp2280_c0_seq1	303	3	2	0	2
1870	comp2284_c0_seq1	636	4	0	4	4
1871	comp2287_c0_seq1	393	9	6	9	4
1872	comp2289_c0_seq1	342	6	8	5	3		XP_003245173.1	52.63157895	PREDICTED: putative nuclease HARBI1-like [Acyrthosiphon pisum]
1873	comp2290_c0_seq1	351	0	2	10	5		EFN68185.1	44.70588235	Zinc finger MYM-type protein 1 [Camponotus floridanus]
1874	comp2291_c0_seq1	291	6	0	8	3
1875	comp2292_c0_seq1	491	7	8	2	4
1876	comp2293_c0_seq1	243	1	0	0	0
1877	comp2297_c0_seq1	1146	27	6	12	21
1878	comp2301_c0_seq1	429	15	4	6	12	GO:0043170 gag-pol polyprotein	XP_003240855.1	71.08433735	PREDICTED: hypothetical protein LOC100569596 [Acyrthosiphon pisum]
1879	comp2304_c0_seq1	228	3	3	6	6
1880	comp2305_c0_seq1	219	3	1	0	1
1881	comp2305_c1_seq1	350	3	10	0	3
1882	comp2308_c0_seq1	503	3	6	3	2
1883	comp2310_c0_seq1	330	5	4	4	3
1884	comp2311_c0_seq1	262	5	6	2	2
1885	comp2312_c0_seq1	904	2	0	35	41		EFA11664.1	31.85840708	hypothetical protein TcasGA2_TC008528 [Tribolium castaneum]
1886	comp2313_c0_seq1	479	4	2	0	1
1887	comp2314_c0_seq1	254	2	2	4	1
1888	comp2315_c0_seq1	574	0	4	6	15
1889	comp2316_c0_seq1	332	0	0	5	1
1890	comp2318_c0_seq1	270	0	2	4	2
1891	comp2322_c0_seq1	594	1	0	6	6
1892	comp2325_c0_seq1	576	6	2	3	9		XP_003249026.1	55.81395349	PREDICTED: hypothetical protein LOC100568625 [Acyrthosiphon pisum]
1893	comp2327_c0_seq1	239	0	2	6	6
1894	comp2328_c0_seq1	281	0	0	3	1
1895	comp2328_c1_seq1	250	0	0	4	1
1896	comp2330_c0_seq1	380	0	0	0	2
1897	comp2333_c0_seq1	282	2	1	1	1
1898	comp2333_c1_seq1	232	4	3	5	1
1899	comp2336_c0_seq1	588	0	4	11	11
1900	comp2338_c0_seq1	204	3	2	0	1
1901	comp2339_c0_seq1	369	0	0	7	8
1902	comp2340_c0_seq1	645	0	2	15	32
1903	comp2342_c0_seq1	293	0	0	10	4
1904	comp2344_c0_seq1	266	0	3	2	3
1905	comp2344_c1_seq1	235	0	2	3	5
1906	comp2345_c0_seq1	441	9	2	11	2
1907	comp2348_c0_seq1	298	3	2	4	3
1908	comp2348_c1_seq1	372	7	0	2	0
1909	comp2349_c0_seq1	267	1	2	3	2
1910	comp2350_c0_seq1	208	1	3	1	2
1911	comp2353_c0_seq1	546	18	11	8	9
1912	comp2354_c0_seq1	205	2	6	2	0
1913	comp2355_c0_seq1	230	0	1	1	3
1914	comp2356_c0_seq1	310	1	4	2	12
1915	comp2356_c1_seq1	217	1	2	2	0
1916	comp2357_c0_seq1	488	4	1	11	4
1917	comp2359_c0_seq1	303	0	1	0	8
1918	comp2360_c0_seq1	682	14	3	13	8
1919	comp2361_c0_seq1	812	4	0	5	5		XP_003243789.1	38.53211009	PREDICTED: retinaldehyde-binding protein 1-like [Acyrthosiphon pisum]
1920	comp2362_c0_seq1	244	0	0	4	3
1921	comp2364_c0_seq1	241	1	1	2	8
1922	comp2365_c0_seq1	1863	0	4	15	4
1923	comp2366_c0_seq1	381	0	7	0	9
1924	comp2369_c0_seq1	254	3	0	0	4
1925	comp2371_c0_seq1	223	5	2	6	4
1926	comp2372_c0_seq1	305	2	0	1	2
1927	comp2373_c0_seq1	275	1	2	1	1
1928	comp2373_c0_seq2	222	1	0	2	0
1929	comp2374_c0_seq1	331	3	4	0	5
1930	comp2375_c0_seq1	515	4	4	6	3
1931	comp2376_c0_seq1	225	0	0	4	0
1932	comp2377_c0_seq1	313	1	0	4	2
1933	comp2378_c0_seq1	483	14	11	3	2
1934	comp2379_c0_seq1	220	3	0	4	3
1935	comp2381_c0_seq1	250	1	0	4	4
1936	comp2382_c0_seq1	336	2	1	10	4
1937	comp2383_c0_seq1	250	2	0	7	0
1938	comp2384_c0_seq1	1266	15	13	23	29
1939	comp2388_c0_seq1	216	1	3	0	1
1940	comp2388_c0_seq2	209	0	2	3	0
1941	comp2389_c0_seq1	272	0	3	6	4
1942	comp2390_c0_seq1	1150	10	15	14	13	GO:0005488 rna-directed dna polymerase from mobile element jockey-like	XP_003243964.1	44.24460432	PREDICTED: hypothetical protein LOC100568954 [Acyrthosiphon pisum]
1943	comp2392_c0_seq1	600	11	3	2	5
1944	comp2393_c0_seq1	473	7	0	14	4
1945	comp2394_c0_seq1	321	5	1	0	1
1946	comp2395_c0_seq1	261	3	0	2	4
1947	comp2396_c0_seq1	321	6	2	4	5
1948	comp2397_c0_seq1	366	2	0	4	6
1949	comp2398_c0_seq1	354	6	2	7	2
1950	comp2399_c0_seq1	947	18	2	9	15
1951	comp2401_c0_seq1	380	4	2	2	6		XP_003244889.1	40.15748031	PREDICTED: zinc finger MYM-type protein 1-like [Acyrthosiphon pisum]
1952	comp2402_c0_seq1	317	2	2	2	9
1953	comp2404_c0_seq1	690	0	0	0	0	GO:0005507 ribulose bisphosphate small subunit	NP_176880.1	99.44134078	ribulose bisphosphate carboxylase small chain 1A [Arabidopsis thaliana]
1954	comp2405_c0_seq1	1010	8	4	38	41		AAK61417.1	59.67741935	transposase [Ceratitis rosa]
1955	comp2407_c0_seq1	262	4	0	0	3	GO:0000166 ras-related protein rab-28-like	XP_003245469.1	75.71428571	PREDICTED: ras-related protein Rab-28-like [Acyrthosiphon pisum]
1956	comp2408_c0_seq1	526	15	7	10	4
1957	comp2409_c0_seq1	208	2	0	0	2
1958	comp2410_c0_seq1	391	2	0	5	2
1959	comp2410_c0_seq2	258	1	0	4	0
1960	comp2413_c0_seq1	994	8	16	43	25
1961	comp2414_c0_seq1	243	0	2	0	7
1962	comp2415_c0_seq1	321	4	2	8	4
1963	comp2419_c0_seq1	465	0	0	3	18
1964	comp2420_c0_seq1	247	0	5	4	0
1965	comp2423_c0_seq1	1058	27	9	15	16
1966	comp2425_c0_seq1	393	3	7	3	5
1967	comp2426_c0_seq1	700	14	0	14	24
1968	comp2429_c0_seq1	359	0	2	4	8
1969	comp2431_c0_seq1	394	5	0	1	4
1970	comp2432_c0_seq1	389	4	7	11	8
1971	comp2434_c0_seq1	458	6	3	8	19
1972	comp2435_c0_seq1	458	0	1	7	4
1973	comp2435_c0_seq2	411	0	2	6	0
1974	comp2436_c0_seq1	641	2	2	10	3
1975	comp2439_c0_seq1	415	1	6	3	6
1976	comp2441_c0_seq1	460	2	0	7	4
1977	comp2442_c0_seq1	378	7	1	1	4
1978	comp2442_c1_seq1	267	0	0	1	5
1979	comp2444_c0_seq1	322	2	0	4	4
1980	comp2445_c0_seq1	381	1	4	8	6
1981	comp2447_c0_seq1	222	0	1	0	1		AAO61995.1	61.2244898	nef attachable protein [Aster yellows phytoplasma]
1982	comp2448_c0_seq1	572	2	2	10	7
1983	comp2449_c0_seq1	304	3	0	6	17
1984	comp2450_c0_seq1	471	0	9	10	2
1985	comp2451_c0_seq1	306	3	1	4	3
1986	comp2453_c0_seq1	324	3	5	0	6
1987	comp2454_c0_seq1	221	0	0	0	2
1988	comp2456_c0_seq1	398	5	2	7	4
1989	comp2458_c0_seq1	625	4	8	3	9
1990	comp2459_c0_seq1	388	2	0	1	0
1991	comp2460_c0_seq1	834	2	2	12	25
1992	comp2461_c0_seq1	430	4	10	14	11
1993	comp2466_c0_seq1	437	0	3	4	7
1994	comp2467_c0_seq1	280	2	4	0	4
1995	comp2468_c0_seq1	474	1	3	3	10
1996	comp2469_c0_seq1	369	3	1	1	3
1997	comp2470_c0_seq1	309	3	2	3	7
1998	comp2471_c0_seq1	223	0	1	8	1
1999	comp2472_c0_seq1	340	2	9	2	1		ZP_16599981.1	75.89285714	hypothetical protein HMPREF9565_01483 [Propionibacterium acnes HL053PA2]
[truncated: 103,698 more rows]
